# Supplementary material for: An alternative route for β-hydroxybutyrate metabolism supports cytosolic acetyl-CoA synthesis in cancer cells
Source: Nat Metab. 2025 Sep 8;7(10):2033–44. doi: 10.1038/s42255-025-01366-y (PMC12552118; doi:10.1038/s42255-025-01366-y)
Supplement: Supplementary file 2 — Statistical source data for Fig. 1. [file 42255_2025_1366_MOESM2_ESM.xlsx]

## Sheet: Fig. 1c
	Vehicle			5 mM β-OHB
B16 10 mM glucose	0.851314	0.809312	0.71523	0.782393	0.811886	0.854138
B16 0.1 mM glucose	0.686713	0.63185	0.666603	0.714887	0.65568	0.643847
AL1376 10 mM glucose	1.27263	1.30394	1.41335	1.40264	1.47266	1.39756
AL1376 0.1 mM glucose	0.61763	0.605895	0.732393	0.725564	0.849692	0.690555
MIA PaCa-2 10 mM glucose	0.792649	0.723847	0.774635	0.71133	0.804533	0.85579
MIA PaCa-2 0.05 mM glucose	0.642339	0.651222	0.675902	0.687791	0.724706	0.715288

## Sheet: Fig. 1d
	Vehicle			5 mM β-OHB
B16 +lipids	1.14894	1.14816	1.09878	1.06815	1.20355	1.27664
B16 -lipids	0.344674	0.394063	0.444801	1.03586	1.09238	1.06582
AL1376 +lipids	0.804313	0.942761	0.648952	1.05349	0.982059	0.863835
AL1376 -lipids	0.26322	0.51803	0.499194	0.657619	0.692596	0.677183
MIA PaCa-2 +lipids	0.703056	0.655305	0.67218	0.687103	0.704879	0.664659
MIA PaCa-2 -lipids	0.0398434	0.0315166	0.0623638	0.301247	0.277624	0.253516

## Sheet: Fig. 1e
	Vehicle			5 mM β-OHB
B16 vehicle	-0.18408	-0.22118	-0.209676	0.404433	0.435616	0.519054
B16 GSK2194069	-0.275575	-0.208575	-0.288293	-0.256884	-0.203308	-0.232513
AL1376 vehicle	0.788934	0.874427	0.780583	1.07771	1.36902	1.27103
AL1376 GSK2194069	0.0665357	0.0411542	0.0110878	0.0770458	0.110173	0.0848119
MIA PaCa-2 vehicle	0.433059	0.409869	0.450244	0.614656	0.598064	0.600201
MIA PaCa-2 GSK2194069	0.253823	0.288083	0.14477	0.119302	0.127105	0.153814

## Sheet: Fig. 1f
	Vehicle			5 mM β-OHB
B16 vehicle	0.610316	0.508996	0.582068	0.665474	0.806439	0.802871
B16 Simvastatin	-0.346742	-0.307354	-0.306808	-0.235579	-0.2808	-0.279447
AL1376 vehicle	0.539992	0.667749	0.685713	0.711762	0.840218	0.818328
AL1376 Simvastatin	0.0310013	-0.0410467	-0.0148921	-0.0373294	-0.0138122	0.0216295
MIA PaCa-2 vehicle	0.676614	0.613148	0.575373	0.773296	0.806592	0.768416
MIA PaCa-2 Simvastatin	0.0839039	0.0591244	0.0180481	0.0258876	0.0368178	-0.015765
