# Supplementary material for: An alternative route for β-hydroxybutyrate metabolism supports cytosolic acetyl-CoA synthesis in cancer cells
Source: Nat Metab. 2025 Sep 8;7(10):2033–44. doi: 10.1038/s42255-025-01366-y (PMC12552118; doi:10.1038/s42255-025-01366-y)
Supplement: Supplementary file 3 — Statistical source data for Fig. 2. [file 42255_2025_1366_MOESM3_ESM.xlsx]

## Sheet: Fig. 2a
	+lipids			-lipids
M+2	0.00134804	0.00183042	0.00080301	0.00038451	0.0003631	0.00034307
M+4	0.00205956	0.00198903	0.00159871	0.0124855	0.01079	0.0120325
M+6	0.00832686	0.00743988	0.00671616	0.040623	0.0351376	0.0394874
M+8	0.0283937	0.0259272	0.0247875	0.0960558	0.0869262	0.0928283
M+10	0.0838329	0.0784193	0.0776382	0.173048	0.160862	0.170516
M+12	0.194479	0.188346	0.18753	0.232073	0.229848	0.231451
M+14	0.307085	0.306475	0.31467	0.220902	0.234119	0.226117
M+16	0.25365	0.266588	0.26564	0.11606	0.130857	0.119681

## Sheet: Fig. 2b
	+lipids			-lipids
M+2	0.0120795	0.0105731	0.0104892	0.0125855	0.0116191	0.0134268
M+4	0.00644324	0.00812933	0.00751725	0.00301884	0.00279944	0.00232961
M+6	0.0179983	0.0221838	0.021218	0.00769495	0.00800994	0.0060734
M+8	0.0426427	0.0499398	0.0485367	0.0205454	0.0206823	0.0162334
M+10	0.0823398	0.0925321	0.0919564	0.0478344	0.0467752	0.03882
M+12	0.142197	0.151633	0.149618	0.101784	0.0997263	0.0904521
M+14	0.192326	0.187539	0.190504	0.180672	0.175796	0.167775
M+16	0.166582	0.150843	0.158689	0.193136	0.186717	0.190811

## Sheet: Fig. 2c
	+lipids			-lipids
M+2	0.0703739	0.0617753	0.0768116	0.151039	0.14387	0.151821
M+4	0.131109	0.114181	0.143372	0.207134	0.204686	0.211724
M+6	0.181059	0.159167	0.194151	0.207205	0.206638	0.20921
M+8	0.188523	0.170778	0.198544	0.163745	0.16387	0.162352
M+10	0.152559	0.139998	0.158519	0.103945	0.107105	0.100349
M+12	0.0961181	0.0887	0.0952218	0.0572158	0.0593034	0.0552948
M+14	0.0460237	0.043818	0.0456303	0.0269896	0.0273725	0.0268172
M+16	0.00980481	0.00935545	0.00957013	0.007582	0.00780928	0.00740662

## Sheet: Fig. 2d
	+lipids citrate			+lipids acetyl-CoA			-lipids citrate			-lipids acetyl-CoA
M+1	0	0	0	0.00214823	0.00242496	0.00174105	0	0	0	0.00049656	0.00387086	0.00027524
M+2	0.393535	0.377019	0.379236	0.852241	0.858068	0.858498	0.489459	0.462693	0.486411	0.740336	0.764203	0.744708
M+3	0.0529932	0.0537738	0.0477606				0.0479986	0.0607077	0.0431298
M+4	0.225218	0.225245	0.22965				0.170529	0.197708	0.180041
M+5	0.155006	0.166662	0.164903				0.0659831	0.0777212	0.0764355
M+6	0.0740914	0.0839385	0.0884618				0.0214853	0.0371598	0.0242795

## Sheet: Fig. 2e
	+lipids citrate			+lipids acetyl-CoA			-lipids citrate			-lipids acetyl-CoA
M+1	0.0349183	0.0312572		0.00656456	0.00691393	0.00676343	0.0249863	0.00961059	0.0278458	0.00495131	0.00512271	0.00461251
M+2	0.472625	0.481538		0.830319	0.811663	0.817384	0.49611	0.528971	0.54055	0.87291	0.871525	0.8794
M+3	0.0573083	0.0577233					0.0563829	0.0559108	0.0485067
M+4	0.13966	0.139802					0.162432	0.162333	0.146758
M+5	0.0448034	0.0462281					0.0552993	0.0569513	0.0746638
M+6	0.0135363	0.0112139					0.0247806	0.0170691	0.0128548

## Sheet: Fig. 2f
	+lipids citrate			+lipids acetyl-CoA			-lipids citrate			-lipids acetyl-CoA
M+1	0.00989177	0.025459	0.0147257	0.00234918	0.00182006	0.00148598	0.0290241	0.0101747	0	0.00410347	0.00392961	0.00406688
M+2	0.3222	0.329882	0.319827	0.476423	0.482797	0.471361	0.284815	0.317805	0.306634	0.379903	0.385125	0.375062
M+3	0.0266343	0.0316728	0.017263				0.043134	0.0295077	0.0213365
M+4	0.0428243	0.0251181	0.0427003				0.0451821	0.0348156	0.0264528
M+5	0.00524145	0.0132975	0.00785707				0	0.00502257	0
M+6	0.00547369	0.00619918	0.00789415				0.00536929	0.00208611	0

## Sheet: Fig. 2g
	+lipids			-lipids
M+2	0.0250871	0.0173719	0.0234973	0.0129174	0.0084365	0.00942087
M+4	0.0338417	0.0236818	0.0336987	0.0258564	0.019229	0.0211816
M+6	0.0575869	0.0481178	0.0567655	0.0535128	0.0437836	0.0461032
M+8	0.0998158	0.0914766	0.101809	0.102445	0.0902622	0.0928844
M+10	0.160312	0.160354	0.164404	0.167551	0.158542	0.162274
M+12	0.209196	0.216261	0.210603	0.215879	0.219811	0.222816
M+14	0.189309	0.204586	0.188164	0.199817	0.217076	0.212488
M+16	0.0843547	0.0897138	0.0805319	0.0923677	0.104217	0.101948

## Sheet: Fig. 2h
	+lipids citrate			+lipids acetyl-CoA			-lipids citrate			-lipids acetyl-CoA
M+1	0.0397356	0.0367758	0.0445988	0.0120111	0.0116007	0.0112445	0	0.0378026	0.0131319	0.00743836	0.00873487	0.00699747
M+2	0.356279	0.326353	0.3462	0.703372	0.722313	0.702283	0.380755	0.309646	0.365204	0.714737	0.734627	0.730711
M+3	0.0808903	0.0888435	0.0822881				0.077508	0.0814077	0.079237
M+4	0.2033	0.215054	0.212843				0.215626	0.220064	0.20717
M+5	0.136274	0.152289	0.138524				0.156995	0.165886	0.156468
M+6	0.0731505	0.0853538	0.0720099				0.0826657	0.106331	0.0901468

## Sheet: Fig. 2i
	+lipids			-lipids
M+2	0.111675	0.117106	0.123678	0.187328	0.200273	0.200428
M+4	0.0337463	0.0363714	0.0403424	0.071513	0.0801346	0.0802076
M+6	0.0124598	0.013452	0.0151236	0.0294071	0.032522	0.0326109
M+8	0.00408155	0.0043267	0.00496834	0.0100893	0.0110361	0.0113486
M+10	0.00108374	0.00118982	0.00132349	0.00279832	0.00305763	0.00318546
M+12	0.0002348	0.00023923	0.00030206	0.00062208	0.00065119	0.00069573
M+14	0.00234167	0.00331509	0.00389532	0.00176845	0.00235213	0.00243103
M+16	0.00014449	0.00021809	0.00026143	0.00033451	0.00049272	0.00053575

## Sheet: Fig. 2j
	+lipids citrate			+lipids acetyl-CoA			-lipids citrate			-lipids acetyl-CoA
M+1	0.032941	0.0367813	0.0397687	0.00443081	0.0059119	0.0064133	0.0449276	0.0445435	0.0409241	0.00450726	0.00441209	0.00391685
M+2	0.0531172	0.0543427	0.06162	0.0831627	0.0851167	0.0894381	0.0782966	0.0821359	0.0790717	0.105937	0.10983	0.110391
M+3	0.0195203	0.0198388	0.0199437				0.0303887	0.0279744	0.0336314
M+4	0.00262731	0.00213568	0.0030723				0.00613761	0.00413149	0.004168
M+5	0.00042681	0.00071325	0.00091292				0.00170668	0.00135672	0.00145721
M+6	2.97e-05	4.62e-05	0				0.00026524	0.00017101	0.00035705

[truncated: 1 more sheets: Fig. 2k]
