# Supplementary material for: An alternative route for β-hydroxybutyrate metabolism supports cytosolic acetyl-CoA synthesis in cancer cells
Source: Nat Metab. 2025 Sep 8;7(10):2033–44. doi: 10.1038/s42255-025-01366-y (PMC12552118; doi:10.1038/s42255-025-01366-y)
Supplement: Supplementary file 4 — Statistical source data for Fig. 3. [file 42255_2025_1366_MOESM4_ESM.xlsx]

## Sheet: Fig. 3b
	sgNTC			sgBdh1 #1
M+1	0.0235948	0.0167949	0.0231913	0.0389094	0.0425917	0.0373234
M+2	0.511338	0.5105	0.498525	0.144353	0.140536	0.155426
M+3	0.0184726	0.0227721	0.0261954	0.00638462	0.00858737	0.0131724
M+4	0.0937359	0.0755139	0.0793876	0.00806502	0.00861115	0.00703643
M+5	0.0107292	0.0162513	0.0153412	0.00091572	0.00047119	0.00089789
M+6	0.0045884	0.00334871	0.00248648	0.00022842	7.80546e-05	0.00025976
	sgNTC			sgBdh1 #2
M+1	0.0311745	0.0373228	0.0281172	0.0252487	0.0172001	0.0105087
M+2	0.448096	0.4427	0.446919	0.0710576	0.0775991	0.0685733
M+3	0.0439747	0.0603478	0.0444575	0.00283806	0.00238536	0
M+4	0.088717	0.109989	0.0861454	0.00275618	0.00385485	0.000463916
M+5	0.0217081	0.031578	0.0209653	7.55e-05	0.000878303	0.00175855
M+6	0.00546887	0.00720252	0.00436622	0.000142065	0	0.000566088

## Sheet: Fig. 3c
	sgNTC			sgBdh1 #1
M+2	0	0	0	0.532178	0.529156	0.507561
M+4	0.0145918	0.0161835	0.0172862	0.291157	0.287476	0.295149
M+6	0.0433025	0.0475941	0.0499113	0.103968	0.0991604	0.104765
M+8	0.0951943	0.105944	0.107382	0.0253809	0.0235037	0.0261549
M+10	0.164143	0.17088	0.17287	0.00476037	0.004189	0.00450324
M+12	0.222252	0.221777	0.223912	0.00066254	0.00034465	0.00039505
M+14	0.222388	0.208819	0.208083	0.00129144	0.00123795	0.00081666
M+16	0.126488	0.117285	0.107605	0.00010293	0.00015357	0.00010935
	sgNTC			sgBdh1 #2
M+2	0.0056196	0.00516109	0.00612656	0.406755	0.40176	0.385899
M+4	0.0241666	0.0235771	0.0262997	0.149318	0.149877	0.136299
M+6	0.0665618	0.0659792	0.0713498	0.0369582	0.0383887	0.0326226
M+8	0.133511	0.131128	0.138364	0.00698046	0.00708048	0.00700117
M+10	0.195411	0.199773	0.199789	0.00135989	0.00135493	0.00155472
M+12	0.215749	0.217609	0.212416	0.000300376	0.000224815	0.000293617
M+14	0.168099	0.167579	0.159237	0.00139823	0.00173386	0.0020616
M+16	0.0721326	0.0692348	0.0677096	0.000261078	0.000325018	0.000353153

## Sheet: Fig. 3d
	sgNTC			sgBdh1 #1
M+1	0.00130338	0.00145117	0.00206867	0.00248639	0.00293743	0.00271803
M+2	0.742047	0.728895	0.7251	0.136641	0.135363	0.144321
	sgNTC			sgBdh1 #2
M+1	0.00390121	0.00401554	0.00413527	0.00148775	0.00189348	0.00210055
M+2	0.683522	0.683913	0.674714	0.115329	0.114871	0.104979

## Sheet: Fig. 3f
	sgNTC			sgOxct1 #1
M+1	0.0506704	0.0328217	0.0550086	0.0467409	0.0527285	0.0391587
M+2	0.394572	0.383141	0.414451	0.184141	0.18154	0.192966
M+3	0.0739345	0.0766232	0.0580974	0.014621	0.0211638	0.0142191
M+4	0.0886406	0.101678	0.114008	0.0170172	0.0169151	0.0141132
M+5	0.0278847	0.0246219	0.0297126	0.00173509	0.000424758	0.00142579
M+6	0.00655487	0.00617549	0.00873323	0.00123179	0.000831847	0.000445254
	sgNTC			sgOxct1 #2
M+1	0.0311745	0.0373228	0.0281172	0.0334359	0.0276793	0.0309943
M+2	0.448096	0.4427	0.446919	0.150567	0.156565	0.162814
M+3	0.0439747	0.0603478	0.0444575	0.00991314	0.0111421	0.00797748
M+4	0.088717	0.109989	0.0861454	0.00904477	0.0103203	0.0114114
M+5	0.0217081	0.031578	0.0209653	0.000973452	0.00113644	0.00163773
M+6	0.00546887	0.00720252	0.00436622	0.000534348	0.000299609	0.000610035

## Sheet: Fig. 3g
	sgNTC			sgOxct1 #1
M+2	0.00776731	0.00723901	0.00645326	0.107644	0.108352	0.103376
M+4	0.0203246	0.0205584	0.0159063	0.202703	0.203174	0.198207
M+6	0.0585254	0.0588933	0.049686	0.231178	0.234572	0.236455
M+8	0.12465	0.124287	0.110824	0.183492	0.185613	0.190299
M+10	0.190336	0.186283	0.185561	0.100079	0.10117	0.107338
M+12	0.213594	0.208497	0.231393	0.0385982	0.0385006	0.0405223
M+14	0.175026	0.16836	0.19737	0.0102692	0.010033	0.0110985
M+16	0.0754706	0.0720169	0.0901894	0.00133459	0.00113795	0.00147687
	sgNTC			sgOxct1 #2
M+2	0.0056196	0.00516109	0.00612656	0.0555437	0.0539753	0.0521806
M+4	0.0241666	0.0235771	0.0262997	0.12888	0.12569	0.122843
M+6	0.0665618	0.0659792	0.0713498	0.190587	0.186906	0.188215
M+8	0.133511	0.131128	0.138364	0.203935	0.203942	0.20368
M+10	0.195411	0.199773	0.199789	0.165684	0.169295	0.167252
M+12	0.215749	0.217609	0.212416	0.103287	0.104692	0.107279
M+14	0.168099	0.167579	0.159237	0.0483395	0.0494024	0.0520966
M+16	0.0721326	0.0692348	0.0677096	0.0134136	0.0131764	0.0148339

## Sheet: Fig. 3h
	sgNTC			sgOxct1 #1
M+1	0.00196455	0.00273201	0.00197739	0.00259347	0.00201282	0.0022362
M+2	0.694925	0.691524	0.716765	0.384319	0.385033	0.391763
	sgNTC			sgOxct1 #2
M+1	0.00390121	0.00401554	0.00413527	0.00330323	0.0037068	0.00338446
M+2	0.683522	0.683913	0.674714	0.487692	0.49184	0.494247

## Sheet: Fig. 3j
	sgNTC			sgAacs #1
M+1	0.0506704	0.0328217	0.0550086	0.0742657	0.0743747	0.0634027
M+2	0.394572	0.383141	0.414451	0.341359	0.351035	0.360986
M+3	0.0739345	0.0766232	0.0580974	0.0898842	0.0878654	0.0937195
M+4	0.0886406	0.101678	0.114008	0.0958659	0.101429	0.103744
M+5	0.0278847	0.0246219	0.0297126	0.0332847	0.0311357	0.0307079
M+6	0.00655487	0.00617549	0.00873323	0.00171226	0.00571338	0.0090992
	sgNTC			sgAacs #2
M+1	0.0311745	0.0373228	0.0281172	0.0467022	0.0412555	0.0440871
M+2	0.448096	0.4427	0.446919	0.425909	0.418324	0.391569
M+3	0.0439747	0.0603478	0.0444575	0.0592067	0.0550099	0.0457055
M+4	0.088717	0.109989	0.0861454	0.0900726	0.0798575	0.0653304
M+5	0.0217081	0.031578	0.0209653	0.0203455	0.0156457	0.0114021
M+6	0.00546887	0.00720252	0.00436622	0.00371571	0.00318458	0.00261572

## Sheet: Fig. 3k
	sgNTC			sgAacs #1
M+2	0.00776731	0.00723901	0.00645326	0.175144	0.161547	0.168946
M+4	0.0203246	0.0205584	0.0159063	0.235548	0.223696	0.234973
M+6	0.0585254	0.0588933	0.049686	0.201599	0.202445	0.205372
M+8	0.12465	0.124287	0.110824	0.120285	0.125674	0.125453
M+10	0.190336	0.186283	0.185561	0.0523305	0.0558746	0.0536025
M+12	0.213594	0.208497	0.231393	0.0155533	0.0170271	0.0161703
M+14	0.175026	0.16836	0.19737	0.00328982	0.00425141	0.00400223
M+16	0.0754706	0.0720169	0.0901894	0.000433496	0.000501774	0.000451112
	sgNTC			sgAacs #2
M+2	0.0056196	0.00516109	0.00612656	0.179997	0.182481	0.188512
M+4	0.0241666	0.0235771	0.0262997	0.251302	0.254714	0.259796
M+6	0.0665618	0.0659792	0.0713498	0.226228	0.226778	0.224299
M+8	0.133511	0.131128	0.138364	0.148608	0.145282	0.143198
M+10	0.195411	0.199773	0.199789	0.070808	0.0692709	0.0661548
M+12	0.215749	0.217609	0.212416	0.0242991	0.0237059	0.0227092
M+14	0.168099	0.167579	0.159237	0.00650919	0.00614598	0.00619424
M+16	0.0721326	0.0692348	0.0677096	0.000797718	0.000762129	0.000784611

## Sheet: Fig. 3l
	sgNTC			sgAacs #1
M+1	0.00196455	0.00273201	0.00197739	0.00581511	0.00592916	0.00538473
M+2	0.694925	0.691524	0.716765	0.306466	0.317299	0.312122
	sgNTC			sgAacs #2
M+1	0.00390121	0.00401554	0.00413527	0.00670226	0.00663539	0.00636771
M+2	0.683522	0.683913	0.674714	0.327916	0.324648	0.319994

## Sheet: Fig. 3n
	sgNTC			sgOxct1/Aacs
M+1	0.0506704	0.0328217	0.0550086	0.0461647	0.0493616
M+2	0.394572	0.383141	0.414451	0.142431	0.145808
M+3	0.0739345	0.0766232	0.0580974	0.00940073	0.00724548
M+4	0.0886406	0.101678	0.114008	0.00903703	0.0118785
M+5	0.0278847	0.0246219	0.0297126	0.00101182	0.0025809
M+6	0.00655487	0.00617549	0.00873323	0.00186732	0.000761353

[truncated: 2 more sheets: Fig. 3o, Fig. 3p]
