# Supplementary material for: An alternative route for β-hydroxybutyrate metabolism supports cytosolic acetyl-CoA synthesis in cancer cells
Source: Nat Metab. 2025 Sep 8;7(10):2033–44. doi: 10.1038/s42255-025-01366-y (PMC12552118; doi:10.1038/s42255-025-01366-y)
Supplement: Supplementary file 5 — Statistical source data for Fig. 4. [file 42255_2025_1366_MOESM5_ESM.xlsx]

## Sheet: Fig. 4a
	sgBdh1 #1			sgOxct1 #1			sgAacs #1			sgOxct1/Aacs
M+1	0.00780487	0.011186	0.00954306	0.0119278	0.00842647	0.0088553	0.0119942	0.012276	0.00910372	0.010505	0.008229	0.011639
M+2	0.127258	0.162199	0.148579	0.142648	0.12068	0.134342	0.154654	0.144479	0.147305	0.147377	0.133438	0.130117
M+3	0.015479	0.0195884	0.0184219	0.0162111	0.0167925	0.0158826	0.0159712	0.0223506	0.0240692	0.016902	0.017683	0.022467
M+4	0.297302	0.353651	0.327946	0.316838	0.317847	0.318095	0.318566	0.425149	0.440001	0.32696	0.315288	0.432208

## Sheet: Fig. 4b
Tumor β-OHB M+2
	sgNTC	sgBdh1 #1	sgNTC	sgOxct1 #1	sgNTC	sgAacs #1	sgNTC	sgOxct1/Aacs
Mouse 1	0.141844	0.13453
Mouse 2	0.163278	0.153747
Mouse 3	0.163327	0.141936
Mouse 1			0.15577	0.147749
Mouse 2			0.129318	0.119599
Mouse 3			0.147479	0.135006
Mouse 1					0.171691	0.16065
Mouse 2					0.156527	0.155249
Mouse 3					0.160509	0.159681
Mouse 1							0.1556	0.143971
Mouse 2							0.145656	0.137849
Mouse 3							0.14949	0.14435
Tumor β-OHB M+4
	sgNTC	sgBdh1 #1	sgNTC	sgOxct1 #1	sgNTC	sgAacs #1	sgNTC	sgOxct1/Aacs
Mouse 1	0.292171	0.302412
Mouse 2	0.330705	0.343079
Mouse 3	0.306888	0.328687
Mouse 1			0.322676	0.325567
Mouse 2			0.292628	0.300361
Mouse 3			0.289855	0.294535
Mouse 1					0.306254	0.314429
Mouse 2					0.392919	0.381897
Mouse 3					0.404431	0.396786
Mouse 1							0.330263	0.330829
Mouse 2							0.310485	0.309508
Mouse 3							0.353794	0.357243

## Sheet: Fig. 4c
	sgNTC	sgBdh1 #1
M+2	0.009724	0.015984
M+4	0.015301	0.024145
M+6	0.016314	0.021878
M+8	0.011188	0.01312
M+10	0.005088	0.005099
M+12	0.001509	0.001299
M+14	0.000794	0.00071
M+16	1.03724e-06	0

## Sheet: Fig. 4d
	sgNTC	sgOxct1 #1
M+2	0.00912	0.013614
M+4	0.013537	0.012445
M+6	0.013035	0.007484
M+8	0.008144	0.003104
M+10	0.003365	0.000907
M+12	0.000949	0.000223
M+14	0.000677	0.000722
M+16	3.09e-05	1.7e-05

## Sheet: Fig. 4e
	sgNTC	sgAacs #1
M+2	0.004648	0.004288
M+4	0.009651	0.00672
M+6	0.014079	0.00581
M+8	0.013253	0.003442
M+10	0.00818	0.001385
M+12	0.003326	0.000427
M+14	0.001302	0.000588
M+16	3.95255e-05	0

## Sheet: Fig. 4f
	sgNTC	sgOxct1/Aacs
M+2	0.015253	0.022902
M+4	0.025197	0.006257
M+6	0.023311	0.001141
M+8	0.014831	0.000182
M+10	0.005849	3.80227e-05
M+12	0.001646	9.38279e-05
M+14	0.001375	0.00114
M+16	3.57249e-05	5.68363e-05

## Sheet: Fig. 4g
	sgNTC	sgBdh1 #1	sgNTC	sgOxct1 #1	sgNTC	sgAacs #1	sgNTC	sgOxct1/Aacs
Mouse 1	0.223075	0.194262
Mouse 2	0.35157	0.325908
Mouse 3	0.349615	0.316457
Mouse 1			0.327775	0.20916
Mouse 2			0.350448	0.204993
Mouse 3			0.339934	0.209531
Mouse 1					0.314465	0.205179
Mouse 2					0.432122	0.299257
Mouse 3					0.433973	0.328496
Mouse 1							0.337597	0.0681496
Mouse 2							0.330016	0.091423
Mouse 3							0.425358	0.0673385

## Sheet: Fig. 4h
	sgNTC	sgBdh1 #1	sgNTC	sgOxct1 #1	sgNTC	sgAacs #1	sgNTC	sgOxct1/Aacs
Mouse 1	0.232295	0.204088
Mouse 2	0.249508	0.239732
Mouse 3	0.257887	0.222782
Mouse 1			0.245939	0.17389
Mouse 2			0.250691	0.163132
Mouse 3			0.249615	0.165639
Mouse 1					0.221618	0.212294
Mouse 2					0.252201	0.230671
Mouse 3					0.232743	0.223075
Mouse 1							0.271208	0.148687
Mouse 2							0.25905	0.178348
Mouse 3							0.235391	0.195435

## Sheet: Fig. 4i
	sgNTC											sgBdh1 #1								sgOxct1 #1												sgAacs #1							sgOxct1/Aacs
0	210.285	142.224	52.6229	114.043	28.7997	69.7264	50.6436	118.512	136.233	42.4471	42.671	175.447	65.5518	227.381	69.3319	246.903	171.917	61.4129	244.449	172.489	80.9646	54.8004	126.856	140.39	120.618	136.241	47.3892	92.101	57.9092	100.95	29.9451	5.23269	91.5237	24.9489	59.7245	25.3112	59.138	91.1067	112.815	16.2738	201.705	90.3309	127.75	74.3147	27.7498	155.617	142.806
2																																140.868	153.678	65.0798	114.143	20.446	49.3378	86.0641	256.701	38.9675	136.456	171.699	81.2333	148.279	105.916	160.341	34.6118
3	64.2315	62.138	67.0603	264.318	237.266	146.787	137.674	206.08	264.977	77.8749	79.0502	457.694	55.9458	141.751	70.0251	277.305	188.426	49.5153	251.626
4																				258.12	124.293	42.4159	238.691	329.152	209.091	342.337	146.865	174.256	98.694	87.3994	45.0121
6																																59.2937	239.973	68.2669	270.669	96.9348	341.593	229.828	372.805	482.079	232.113	821.96	148.876	257.112	89.5687	723.154	445.043
7	187.114	198.728	150.189	573.174	287.215	335.079	361.241	258.647	430.457	272.425	204.968	675.567	213.728	518.848	290.722	329.601	294.758	127.268	379.534	365.768	294.363	269.156	443.803	627.501	539.405	432.155	195.383	324.61	223.939	161.548	83.3683
10																				671.884	646.778	535.731	1033.77	1221.84	649.881	841.634	462.589	641.105	401.468	562.689	133.317	111.375	503.365	116.986	464.238	113.569	442.268	373.719	509.344	407.077	402.32	519.122	626.205	308.197	279.602	870.192	1024.46
11	372.965	310.053	256.75	740.512	401.444	418.993	378.795	515.953	568.818	456.524	535.08	910.61	227.968	926.109	620.269	543.804	406.242	350.648	577.938
13																																559.683	846.039	251.31	931.938	265.427	454.451	731.91	1099.8	1532.58	1575.44	2084.9	1409.23	796.086	414.551	1068.71	1541.17
14	643.44	578.088	295.401	1862.4	909.993	1027.78	807.793	932.629	1151.93	957.799	1444.62	1294.13	361.563	1582.24	441.138	596.495	946.167	345.713	996.288	1161.32	1065.99	1147.83	1558.23	1417.16	1033.91	1573.7	622.683	1485.06	642.52	650.78	371.602
16																																1112.33	1167.43	303.013	1351.38	357.89	1700.72	884.099	1475.32	1750.75	1681.23	3704.88	1579.48	1450.5	716.911	2041.09	1996.49
17	1724.82	1011	559.072	2499.83	1593.86	1058.08	1261.49	1612.03	1815.15	1052.72	1441.65									2376.24	1565.55	1712.71	1903.93	1775.07	1914.41	1981.07	621.86	2305.76	698.439	1634.54	570.682
20																																2721.46	1504.02	641.429	1986.24	550.77	2400.2	1416.69

## Sheet: Fig. 4j
sgNTC	sgBdh1 #1	sgOxct1 #1	sgAacs #1	sgOxct1/Aacs
734	688.5	324.3	427.9	155.4
1100.8	180	169.7	265.8	1008.7
1261.3	486.7	146.4	526.2	996.6
1408.9	296.6	160.1	398.2	410.3
1955	615	209.8	120.7	928.7
1520.1	456.3	132.2	317.7	1250.7
1631	414.2	196	142.1	936.6
790.1			358	748.1

[truncated: 4 more sheets: Fig. 4k, Fig. 4l, Fig. 4m, Fig. 4n]
