# Supplementary material for: An alternative route for β-hydroxybutyrate metabolism supports cytosolic acetyl-CoA synthesis in cancer cells
Source: Nat Metab. 2025 Sep 8;7(10):2033–44. doi: 10.1038/s42255-025-01366-y (PMC12552118; doi:10.1038/s42255-025-01366-y)
Supplement: Supplementary file 8 — Statistical source data for Extended Data Fig. 1. [file 42255_2025_1366_MOESM8_ESM.xlsx]

## Sheet: ED Fig. 1a
	Vehicle			5 mM β-OHB
A549 +lipids	0.639999	0.644746	0.671916	0.569616	0.712291	0.66528
A549 -lipids	-0.096012	-0.0970675	-0.0885627	-0.0267674	0.0110811	-0.00985299
HeLa +lipids	0.73294	0.926554	1.03506	0.880659	0.935049	0.88839
HeLa -lipids	0.816562	1.01398	1.01264	0.781081	0.931398	0.848436
Panc1 +lipids	0.425672	0.51148	0.468661	0.512477	0.595891	0.497001
Panc1 -lipids	0.0660429	0.0489189	0.0406888	0.0849683	0.1002	0.0613427

## Sheet: ED Fig. 1b
	B16 + lipids + vehicle			B16 - lipids + vehicle			B16 + lipids + GSK2194069			B16 - lipids + GSK2194069			AL1376 + lipids + vehicle			AL1376 - lipids + vehicle			AL1376 + lipids + GSK2194069			AL1376 - lipids + GSK2194069			MIA PaCa2 + lipids + vehicle			MIA PaCa2 - lipids + vehicle			MIA PaCa2 + lipids + GSK2194069			MIA PaCa2 - lipids + GSK2194069
M+2	0.00751476	0.00811395	0.00825025	0.00791512	0.00782744	0.00903082	0.00363284	0.00370949	0.00346898	0.00691368	0.00451699	0.00528976	0.0267205	0.0263994	0.0263518	0.0377147	0.0389979	0.0373737	0.00623625	0.00657693	0.00763648	0.00458725	0.00516973	0.00274261	0.0854339	0.0847546	0.0846478	0.138467	0.144756	0.143974	0.00153682	0.00128831	0.00239	0	0.00235691	0.00202081
M+4	0.00173029	0.00172231	0.00187094	0.00278448	0.00294131	0.00257042	0.00113784	0.00091192	0.00101753	0.00206466	0.0023799	0.00192145	0.053062	0.0516304	0.0516582	0.0754521	0.0784123	0.0736631	0.00088673	0.0009882	0.00070105	0.001637	0.00182918	0.00125958	0.127669	0.134934	0.127191	0.179352	0.184824	0.179803	0.00169459	0.00232263	0.00238568	0.00267232	0.00358387	0.00398673
M+6	0.00531394	0.00589264	0.00633413	0.00931196	0.0100946	0.00888473	0.00316025	0.00308962	0.00290804	0.00568492	0.00570491	0.00483153	0.0862609	0.0893043	0.0878133	0.120477	0.122111	0.111166	0.00176814	0.0020228	0.00207413	0.0041684	0.00501228	0.00377703	0.141168	0.139217	0.139372	0.1538	0.158069	0.155706	0.00401154	0.00498771	0.0047325	0.00567338	0.0081156	0.00755364
M+8	0.0180206	0.0197073	0.020503	0.0290952	0.0316682	0.0285345	0.00972405	0.0103938	0.010531	0.0147936	0.0141418	0.0129692	0.119511	0.122561	0.121686	0.148544	0.151708	0.141768	0.00509372	0.00479334	0.00665299	0.0102166	0.0148702	0.0106923	0.10712	0.108001	0.108014	0.095819	0.0961861	0.0948299	0.00648221	0.00744791	0.00659261	0.0101521	0.0113165	0.0111144
M+10	0.0555206	0.0578849	0.0588685	0.0760845	0.0804017	0.0744039	0.0199455	0.0209747	0.0212501	0.0273832	0.0282141	0.0243332	0.134808	0.135807	0.138873	0.158273	0.14987	0.14471	0.0114741	0.0114208	0.0129231	0.0218963	0.0287341	0.0201935	0.0641288	0.0630217	0.0636479	0.0442952	0.0447251	0.0444074	0.00619996	0.00694395	0.00684611	0.00970928	0.0117061	0.0112565
M+12	0.133645	0.137133	0.137119	0.158449	0.162505	0.153899	0.030843	0.0324862	0.033432	0.0388872	0.0387858	0.0331468	0.129394	0.13085	0.130863	0.124806	0.123952	0.120344	0.0199274	0.0178746	0.0214432	0.0360088	0.0453469	0.0303456	0.0293139	0.0280405	0.0294703	0.0166747	0.0167188	0.0157733	0.00447342	0.0056361	0.0052118	0.00760592	0.0094149	0.00982125
M+14	0.230043	0.235083	0.234237	0.239905	0.239928	0.229237	0.0324699	0.0345981	0.0336271	0.0404273	0.041683	0.0361468	0.0895477	0.0935093	0.0966248	0.0765235	0.0742959	0.0778535	0.0242896	0.0245071	0.0263497	0.0360667	0.0495398	0.0338015	0.0111711	0.0110793	0.0104269	0.00562646	0.00542499	0.00533622	0.0039018	0.0050966	0.00487518	0.00631033	0.0068896	0.00549846
M+16	0.203762	0.210711	0.211002	0.193587	0.182502	0.194795	0.0148	0.0151351	0.0156093	0.0227542	0.0237105	0.0196911	0.0370934	0.0388946	0.0400792	0.0267234	0.0260826	0.0264983	0.0131144	0.0132645	0.0159814	0.0180193	0.0245829	0.0162625	0.00224419	0.00194515	0.00224269	0.00094872	0.00085349	0.00084498	0.00068736	0.00086407	0.00064136	0.00111623	0.00167127	0.00123316

## Sheet: ED Fig. 1c
	B16 + lipids + vehicle			B16 - lipids + vehicle			B16 + lipids + GSK2194069			B16 - lipids + GSK2194069			AL1376 + lipids + vehicle			AL1376 - lipids + vehicle			AL1376 + lipids + GSK2194069			AL1376 - lipids + GSK2194069			MIA PaCa2 + lipids + vehicle			MIA PaCa2 - lipids + vehicle			MIA PaCa2 + lipids + GSK2194069			MIA PaCa2 - lipids + GSK2194069
M+2	0.00707335	0.00674672	0.00688259	0.00721055	0.0063373	0.00765721	0	0.00153086	0	0.00160064	0.00045494	0.00156848	0.0243351	0.0230797	0.0231942	0.0305319	0.0322913	0.0325691	0.00221486	0.00819796	0.00559979	0.00023909	0.00085855	0	0.0633001	0.0613386	0.0606433	0.111135	0.109692	0.110011	0.00259417	0.00048019	0.00085903	0.00247966	0.0018194	0
M+4	0.00142521	0.00138014	0.00140593	0.00209543	0.00229731	0.00208175	0.00077375	0.00088846	0.00093427	0.00056575	0.00044425	0.00059005	0.041058	0.0401264	0.041029	0.0564251	0.0551954	0.056706	0.00060706	0.00095965	0.00070235	0.00086683	0.00046877	0.00164181	0.0970241	0.0992209	0.0941891	0.14631	0.150185	0.146608	0.00171063	0.00133208	0.00141694	0.00242678	0.00263651	0.00228243
M+6	0.00424509	0.00460195	0.00486053	0.00781356	0.00817366	0.00710418	0.00158898	0.00076325	0.00119268	0.0006715	0.00096141	0.00093474	0.0669103	0.0640588	0.0681321	0.08621	0.0864949	0.0878806	0.00086063	0.00115356	0.00095624	0.00118829	0.00113375	0.00150044	0.105743	0.106735	0.105858	0.129268	0.128336	0.129858	0.00284496	0.00272817	0.00309423	0.00442343	0.00450132	0.00470764
M+8	0.0149878	0.0149565	0.0161351	0.0236605	0.0252244	0.0228558	0.00290945	0.00310951	0.00341764	0.00304423	0.00295541	0.00258491	0.0872141	0.0884248	0.0855231	0.104916	0.10526	0.104608	0.00340447	0.00422746	0.00398802	0.00352964	0.00430992	0.00351895	0.0825456	0.0826297	0.0828374	0.0825075	0.0808245	0.0820317	0.00448215	0.00417202	0.00480278	0.0065737	0.00682402	0.00669665
M+10	0.0440149	0.0460196	0.0476648	0.0630867	0.0654266	0.0598972	0.00650591	0.00638216	0.00664965	0.00348342	0.00383428	0.00471858	0.0967021	0.101345	0.0988383	0.11004	0.107462	0.102718	0.00677016	0.00737808	0.00681214	0.0073455	0.00710213	0.00789065	0.050196	0.0490322	0.0503079	0.0411971	0.0403396	0.0388865	0.00407213	0.00449502	0.00479364	0.00619416	0.0066576	0.00686924
M+12	0.1091	0.109726	0.107627	0.130428	0.133529	0.124304	0.0100873	0.0104811	0.00972183	0.00682907	0.00716422	0.00681717	0.0879562	0.089069	0.0898822	0.0886763	0.0924879	0.0874534	0.0103212	0.0108381	0.0114191	0.00900013	0.0117053	0.00686026	0.0233506	0.0237288	0.0236489	0.0158163	0.0155393	0.0154978	0.00321048	0.00327674	0.00354484	0.00644288	0.00521824	0.00545865
M+14	0.180741	0.180463	0.181633	0.182351	0.187209	0.182319	0.0105167	0.0089459	0.0111816	0.00540499	0.00503581	0.0072583	0.060243	0.0597679	0.0642538	0.0574745	0.0556897	0.0556277	0.0125719	0.0134207	0.0126948	0.0111106	0.0119707	0.0101131	0.00861751	0.00807418	0.00834588	0.00445717	0.00450483	0.00446454	0.00189372	0.00180244	0.00212512	0.00252151	0.00309036	0.00353049
M+16	0.153231	0.155659	0.157175	0.145346	0.134699	0.137301	0.0120707	0.01081	0.0110182	0.00975365	0.00914046	0.00821584	0.0299738	0.02874	0.0259858	0.0210057	0.0198146	0.0221879	0.0256575	0.0239096	0.0280883	0.0100643	0.0153562	0.0146151	0.00490361	0.00501048	0.00564622	0.00172033	0.00209628	0.00187768	0.00874796	0.00848021	0.00734662	0.00700571	0.00494271	0.00459858

## Sheet: ED Fig. 1d
	B16 + lipids + vehicle			B16 - lipids + vehicle			B16 + lipids + GSK2194069			B16 - lipids + GSK2194069			AL1376 + lipids + vehicle			AL1376 - lipids + vehicle			AL1376 + lipids + GSK2194069			AL1376 - lipids + GSK2194069			MIA PaCa2 + lipids + vehicle			MIA PaCa2 - lipids + vehicle			MIA PaCa2 + lipids + GSK2194069			MIA PaCa2 - lipids + GSK2194069
M+2	0.0534365	0.0547694	0.0561669	0.0509068	0.0478731	0.0439549	0.0131377	0.0134961	0.0132881	0.00711742	0.00407984	0.0060485	0.0656514	0.0668197	0.0685341	0.0535802	0.0532374	0.05471	0.0419675	0.0398963	0.0412843	0.00617937	0.00818745	0.00719333	0.0523001	0.0514336	0.0507269	0.0684283	0.0685192	0.0672011	0.00529665	0.00536508	0.00602591	0.00509305	0.00344293	0.00372171
M+4	0.00383949	0.003917	0.00369996	0.00363711	0.00369477	0.0037883	0.00035696	0.00048754	0.00030031	0.00030437	0.0001064	0.00032387	0.0232536	0.0230178	0.0242495	0.0337503	0.0365427	0.0344209	0.00094602	0.00086111	0.00100883	0.0002255	0.0004133	0.00044662	0.0346745	0.0355471	0.0354652	0.0703904	0.0719405	0.0730089	4.42e-05	0.00020815	0.00016145	0.0002752	0.00034923	0.00026801
M+6	0.00149496	0.00151745	0.00176633	0.00244897	0.00258	0.00245953	0.00018788	0.00010458	0.00016656	0.00016312	0.00027433	0.00012113	0.0392439	0.0368729	0.0369591	0.053625	0.0575912	0.0542446	0.00022547	0.00018834	0.00019989	0.00026013	0.00011705	0.00020436	0.0416298	0.042432	0.0419322	0.0701935	0.0717741	0.0700546	0.00033869	0.00023062	0.00034044	0.00059625	0.0006184	0.00065529
M+8	0.00470229	0.00524788	0.00569529	0.00862921	0.00879007	0.00862875	0.00033181	0.00033683	0.000273	0.00027456	0.00033805	0.00026341	0.0543769	0.053036	0.052985	0.0741409	0.074778	0.0728374	0.00043062	0.00031131	0.00041981	0.00030155	0.00034414	0.00033873	0.0386091	0.0386673	0.0389458	0.0499148	0.0530641	0.0520287	0.00049137	0.00056933	0.00048619	0.00092423	0.00084781	0.00110071
M+10	0.0157159	0.0164841	0.0163421	0.0241489	0.0250746	0.0241035	0.00084901	0.0007808	0.00086993	0.0006341	0.00055301	0.00068789	0.0664827	0.0633919	0.0650229	0.0830776	0.0856449	0.0823579	0.00101539	0.00095906	0.00093076	0.00064679	0.00062082	0.00079791	0.0274639	0.0279918	0.0271082	0.029113	0.0293515	0.0285299	0.00056307	0.00058459	0.0005625	0.00107166	0.00125608	0.00102503
M+12	0.039846	0.042115	0.0416441	0.05909	0.0591427	0.054916	0.00131942	0.00147182	0.0012093	0.00100045	0.00079514	0.00115589	0.0658578	0.0685852	0.0666032	0.0819624	0.0797932	0.0801752	0.00190071	0.00181119	0.00174175	0.00111577	0.00107951	0.00113648	0.0151982	0.0153216	0.0152422	0.0132756	0.0131666	0.0130633	0.00067023	0.00058417	0.00066229	0.00108342	0.00104443	0.00108842
M+14	0.0811737	0.0831739	0.0812055	0.103153	0.104887	0.0982768	0.00205851	0.00182036	0.00203979	0.00144742	0.00121102	0.00107524	0.0608218	0.0592373	0.0579918	0.0657006	0.0651828	0.0657497	0.00290051	0.00273861	0.00278573	0.00155456	0.00139139	0.00140264	0.00683324	0.00672297	0.00734575	0.00473796	0.00471202	0.00476781	0.00046137	0.00062548	0.00057867	0.00087451	0.00080647	0.00087597
M+16	0.116282	0.114055	0.1155	0.129183	0.126133	0.123407	0.00157642	0.00183325	0.00151154	0.00085992	0.00086343	0.00114263	0.0394727	0.0404242	0.0399276	0.0413515	0.0394326	0.0410898	0.00290095	0.00264306	0.0029011	0.00141473	0.00142621	0.00115545	0.00251445	0.00230392	0.00225125	0.0012645	0.00127612	0.00131997	0.00026751	0.00015101	0.00021686	0.00042698	0.00044058	0.00045497
M+18	0.0849495	0.0825905	0.0814891	0.0796984	0.0789119	0.0764514	0.00065791	0.00077199	0.00083751	0.00042514	0.00059939	0.00040842	0.0143997	0.0147255	0.0147344	0.0140722	0.0137855	0.0149341	0.00162541	0.00159477	0.00149465	0.00066777	0.00057165	0.00065555	0.00053247	0.00044762	0.00050678	0.00025885	0.00027275	0.00021098	8.81e-05	3.5e-05	7.39e-05	0.0001383	0.00014395	9.8e-05

## Sheet: ED Fig. 1e
	24 h			48 h
M+2	0.00751476	0.00811395	0.00825025	0.00134804	0.00183042	0.00080301
M+4	0.00173029	0.00172231	0.00187094	0.00205956	0.00198903	0.00159871
M+6	0.00531394	0.00589264	0.00633413	0.00832686	0.00743988	0.00671616
M+8	0.0180206	0.0197073	0.020503	0.0283937	0.0259272	0.0247875
M+10	0.0555206	0.0578849	0.0588685	0.0838329	0.0784193	0.0776382
M+12	0.133645	0.137133	0.137119	0.194479	0.188346	0.18753
M+14	0.230043	0.235083	0.234237	0.307085	0.306475	0.31467
M+16	0.203762	0.210711	0.211002	0.25365	0.266588	0.26564

## Sheet: ED Fig. 1f
	24 h			48 h
M+2	0.0267205	0.0263994	0.0263518	0.0120795	0.0105731	0.0104892
M+4	0.053062	0.0516304	0.0516582	0.00644324	0.00812933	0.00751725
M+6	0.0862609	0.0893043	0.0878133	0.0179983	0.0221838	0.021218
M+8	0.119511	0.122561	0.121686	0.0426427	0.0499398	0.0485367
M+10	0.134808	0.135807	0.138873	0.0823398	0.0925321	0.0919564
M+12	0.129394	0.13085	0.130863	0.142197	0.151633	0.149618
M+14	0.0895477	0.0935093	0.0966248	0.192326	0.187539	0.190504
M+16	0.0370934	0.0388946	0.0400792	0.166582	0.150843	0.158689

## Sheet: ED Fig. 1g
	24 h			48 h
M+2	0.0854339	0.0847546	0.0846478	0.0703739	0.0617753	0.0768116
M+4	0.127669	0.134934	0.127191	0.131109	0.114181	0.143372
M+6	0.141168	0.139217	0.139372	0.181059	0.159167	0.194151
M+8	0.10712	0.108001	0.108014	0.188523	0.170778	0.198544
M+10	0.0641288	0.0630217	0.0636479	0.152559	0.139998	0.158519
M+12	0.0293139	0.0280405	0.0294703	0.0961181	0.0887	0.0952218
M+14	0.0111711	0.0110793	0.0104269	0.0460237	0.043818	0.0456303
M+16	0.00224419	0.00194515	0.00224269	0.00980481	0.00935545	0.00957013
