# Supplementary material for: An alternative route for β-hydroxybutyrate metabolism supports cytosolic acetyl-CoA synthesis in cancer cells
Source: Nat Metab. 2025 Sep 8;7(10):2033–44. doi: 10.1038/s42255-025-01366-y (PMC12552118; doi:10.1038/s42255-025-01366-y)
Supplement: Supplementary file 9 — Statistical source data for Extended Data Fig. 2. [file 42255_2025_1366_MOESM9_ESM.xlsx]

## Sheet: ED Fig. 2a
	+lipids			-lipids
M+2	0.00836299	0.00680904	0.00716201	0.0033764	0.00240188	0.00142956
M+4	0.00603955	0.00526894	0.00502704	0.00517335	0.00512832	0.00485359
M+6	0.0196591	0.017952	0.0175397	0.019217	0.0183875	0.018035
M+8	0.0589518	0.0547876	0.0545169	0.0573612	0.0548648	0.0548145
M+10	0.137531	0.131963	0.129054	0.132191	0.13076	0.1296
M+12	0.232804	0.230094	0.227017	0.228375	0.226635	0.226269
M+14	0.247151	0.254959	0.257948	0.258067	0.25981	0.257756
M+16	0.127017	0.133133	0.134325	0.13832	0.144581	0.147946

## Sheet: ED Fig. 2b
	+lipids citrate			+lipids acetyl-CoA			-lipids citrate			-lipids acetyl-CoA
M+1	0.0321953	0.0356561	0.041363	0.0110166	0.0112344	0.0118024	0.0335861	0.0444736	0.0492271	0.00976152	0.00957371	0.0105788
M+2	0.327111	0.324405	0.319369	0.773196	0.779854	0.781774	0.355578	0.330931	0.3345	0.781312	0.784287	0.789265
M+3	0.07375	0.0721744	0.0806867				0.0754027	0.0831036	0.0838403
M+4	0.218278	0.219458	0.220946				0.22162	0.2192	0.217551
M+5	0.165121	0.165193	0.156425				0.145198	0.154606	0.14817
M+6	0.10934	0.104885	0.102383				0.0820415	0.0888476	0.0854959

## Sheet: ED Fig. 2c
	+lipids			-lipids
M+2	0.0184387	0.0187542	0.0283303	0.00941333	0.0103413	0.011017
M+4	0.0186772	0.0187695	0.0407955	0.035438	0.0299991	0.0340867
M+6	0.0482149	0.0473867	0.0870187	0.081447	0.0720143	0.0805385
M+8	0.103127	0.102662	0.146404	0.148857	0.137556	0.149169
M+10	0.17509	0.177696	0.199986	0.205206	0.201848	0.206738
M+12	0.218418	0.222645	0.190426	0.210819	0.218224	0.216897
M+14	0.188439	0.184607	0.126776	0.145538	0.156379	0.142893
M+16	0.0805275	0.0779588	0.0416161	0.0508364	0.0592731	0.0488274

## Sheet: ED Fig. 2d
	+lipids citrate			+lipids acetyl-CoA			-lipids citrate			-lipids acetyl-CoA
M+1	0.0148376	0.0228174	0.0298643	0.0117157	0.0115409	0.0113026	0.0273673	0.00206308	0.0036998	0.00384503	0.00392938	0.00327086
M+2	0.509716	0.46389	0.385326	0.708919	0.707864	0.635449	0.453694	0.539329	0.557694	0.657093	0.672496	0.658506
M+3	0.0517103	0.0492063	0.0592747				0.0320334	0.0453727	0.0305382
M+4	0.150009	0.150642	0.0965277				0.0565211	0.113656	0.0990589
M+5	0.0938901	0.0941242	0.0576499				0.0397725	0.0874028	0.0908314
M+6	0.0372712	0.0412527	0.0174428				0.0141474	0.0376086	0.0313049

## Sheet: ED Fig. 2e
	+lipids			-lipids
M+2	0.190353	0.20438	0.213852	0.190892	0.202148	0.200316
M+4	0.163424	0.168242	0.178736	0.207203	0.209311	0.202173
M+6	0.136476	0.143978	0.150703	0.189692	0.188041	0.179191
M+8	0.105482	0.110714	0.118656	0.151098	0.147933	0.142157
M+10	0.0697837	0.0738614	0.07984	0.101969	0.0991985	0.0959785
M+12	0.0353267	0.0367192	0.0413137	0.0556509	0.0545809	0.0515524
M+14	0.0131386	0.0140909	0.0172944	0.0204531	0.0207188	0.0192253
M+16	0.00206038	0.00214129	0.0025998	0.00364876	0.00361572	0.00337838

## Sheet: ED Fig. 2f
	+lipids citrate			+lipids acetyl-CoA			-lipids citrate			-lipids acetyl-CoA
M+1	0.0420148	0.0482328	0.0389533	0.00893674	0.00954057	0.0104268	0.0299874	0.0410738	0.0419593	0.00377356	0.00352356	0.00466277
M+2	0.286329	0.284217	0.274759	0.299278	0.294409	0.300184	0.354021	0.337839	0.329702	0.362684	0.35618	0.350729
M+3	0.0975564	0.0989898	0.0893816				0.0805454	0.0735119	0.0714098
M+4	0.0648775	0.0642808	0.068142				0.0884849	0.0801788	0.0808976
M+5	0.0408756	0.0327682	0.0373502				0.0399041	0.0342235	0.0359654
M+6	0.00990347	0.00858758	0.00707912				0.00654175	0.00900022	0.00779235

## Sheet: ED Fig. 2g
	+lipids			-lipids
M+2	0.163986	0.162865	0.160686	0.1197	0.155377	0.172949
M+4	0.159046	0.16396	0.151521	0.175044	0.198841	0.205477
M+6	0.138587	0.14872	0.132584	0.201019	0.2117	0.202824
M+8	0.101314	0.109273	0.0956453	0.185863	0.17244	0.160897
M+10	0.0565496	0.0647573	0.0536501	0.130019	0.112444	0.0977222
M+12	0.0243518	0.0282895	0.0232596	0.0686038	0.0534913	0.0439372
M+14	0.00928155	0.0120856	0.0115162	0.0252447	0.0178328	0.0149986
M+16	0.00115897	0.00143627	0.00132369	0.00459866	0.00292099	0.00243904

## Sheet: ED Fig. 2h
	+lipids citrate			+lipids acetyl-CoA			-lipids citrate			-lipids acetyl-CoA
M+1	0.0267071	0.0282832	0.0261802	0.00720373	0.00821152	0.00827681	0.0288948	0.0253912	0.0247783	0.0041485	0.00222564	0.00241242
M+2	0.280203	0.27963	0.286437	0.307511	0.320761	0.302533	0.319165	0.305225	0.279927	0.418838	0.38404	0.36172
M+3	0.0723636	0.0729127	0.0668186				0.0795565	0.0713023	0.0634447
M+4	0.0474086	0.0619048	0.0536767				0.0664825	0.0474491	0.047193
M+5	0.037665	0.0388085	0.0381927				0.0584355	0.0449232	0.0346983
M+6	0.00796602	0.00701338	0.00616548				0.0125125	0.008202	0.00799349

## Sheet: ED Fig. 2i
1	5
2.3736	8.92897
2.38867	8.78856
2.32067	8.0953

## Sheet: ED Fig. 2j
	+lipids			-lipids
M+2	0.128111	0.126597	0.122664	0.135269	0.13641	0.12979
M+4	0.126726	0.125633	0.122832	0.136913	0.139943	0.135155
M+6	0.128048	0.128786	0.12686	0.147678	0.14931	0.150343
M+8	0.107509	0.107063	0.105424	0.133852	0.137097	0.144555
M+10	0.0685511	0.068378	0.0693013	0.0947278	0.0965064	0.105729
M+12	0.0314303	0.0304801	0.0311648	0.046954	0.0491813	0.0581892
M+14	0.0111309	0.0103809	0.0105175	0.01523	0.0169725	0.0193725
M+16	0.00106718	0.0007044	0.00094103	0.00125698	0.00226644	0.00228474

[truncated: 4 more sheets: ED Fig. 2k, ED Fig. 2l, ED Fig. 2m, ED Fig. 2n]
