# Supplementary material for: An alternative route for β-hydroxybutyrate metabolism supports cytosolic acetyl-CoA synthesis in cancer cells
Source: Nat Metab. 2025 Sep 8;7(10):2033–44. doi: 10.1038/s42255-025-01366-y (PMC12552118; doi:10.1038/s42255-025-01366-y)
Supplement: Supplementary file 10 — Statistical source data for Extended Data Fig. 3. [file 42255_2025_1366_MOESM10_ESM.xlsx]

## Sheet: ED Fig. 3b
	sgNTC			sgBdh1 #1
M+1	0.0208389	0.0115204	0.0209239	0.0216519	0.0229766	0.00441754
M+2	0.491053	0.485451	0.491136	0.0462492	0.0396905	0.0430499
M+3	0.0513819	0.0257347	0.034299	0.00073657	0	0.00023086
M+4	0.122088	0.124109	0.127633	0.00028308	0.00272171	0.00256935
M+5	0.0259777	0.040364	0.0326238	0.00030984	0	0
M+6	0.0153581	0.00497128	0.00786482	0.00043567	0.00012248	0
	sgNTC			sgBdh1 #2
M+1	0.0168164	0.0109734		0.0560509	0.0702328	0.069399
M+2	0.320935	0.278415		0.17918	0.194221	0.208566
M+3	0.0707225	0.0505869		0.0224264	0.0268839	0.0214115
M+4	0.225769	0.221596		0.0148723	0.0168248	0.020593
M+5	0.165448	0.213039		0.0015324	0.00307035	0.00352502
M+6	0.101087	0.160043		0.0015649	0.000509107	0.000121112

## Sheet: ED Fig. 3c
	sgNTC			sgBdh1 #1
M+2	0.005423	0.005507	0.005481	0.26227	0.249718	0.257652
M+4	0.009388	0.009331	0.010747	0.077307	0.066664	0.071115
M+6	0.031916	0.031853	0.035797	0.020078	0.015995	0.01816
M+8	0.078507	0.077805	0.083564	0.005127	0.003941	0.004663
M+10	0.141588	0.1419	0.152259	0.001388	0.000972	0.001279
M+12	0.201137	0.202752	0.207957	0.000269	0.000233	0.000281
M+14	0.2137	0.20741	0.203511	0.0003	0.000275	0.000346
M+16	0.125016	0.117206	0.112145	0.000105	6.67e-05	9.71e-05
	sgNTC			sgBdh1 #2
M+2	0.00254341	0.00218442	0.00264444	0.354499	0.373183	0.363863
M+4	0.00822084	0.0070822	0.00830819	0.196712	0.188445	0.198208
M+6	0.0272024	0.0235364	0.0284134	0.0800525	0.0669117	0.0783436
M+8	0.06881	0.0626482	0.0722769	0.0243661	0.0175612	0.0232718
M+10	0.143514	0.135626	0.150873	0.00602504	0.00347092	0.0051992
M+12	0.225217	0.221544	0.224227	0.000909103	0.000447281	0.000752509
M+14	0.251197	0.260076	0.241113	0.00338596	0.00305198	0.003083
M+16	0.144881	0.161425	0.145724	0.000495318	0.0005214	0.000487227

## Sheet: ED Fig. 3d
	sgNTC			sgBdh1 #1
M+1	0.00423438	0.0038328	0.00031024	0.00217879	0.00259487	0.00174784
M+2	0.769274	0.764641	0.745521	0.0740181	0.0664229	0.0698376
	sgNTC			sgBdh1 #2
M+1	0.0058147	0.00511775	0.00580702	0.00468312	0.0048464	0.00445102
M+2	0.782619	0.794704	0.777682	0.146737	0.135646	0.145535

## Sheet: ED Fig. 3f
	sgNTC			sgOxct1 #1
M+1	0.0208389	0.0115204	0.0209239	0.0162912	0.0003633
M+2	0.491053	0.485451	0.491136	0.0509573	0.0413803
M+3	0.0513819	0.0257347	0.034299	0	0.00317249
M+4	0.122088	0.124109	0.127633	0.00135744	0.00207508
M+5	0.0259777	0.040364	0.0326238	0.00057955	0.00046129
M+6	0.0153581	0.00497128	0.00786482	0.00019618	0.0002261
	sgNTC			sgOxct1 #2
M+1	0.0168164	0.0109734		0.056431	0.0543748	0.0481569
M+2	0.320935	0.278415		0.268483	0.271524	0.27727
M+3	0.0707225	0.0505869		0.0529343	0.0554032	0.0450053
M+4	0.225769	0.221596		0.0640651	0.0634982	0.0562711
M+5	0.165448	0.213039		0.0188732	0.0214789	0.0165372
M+6	0.101087	0.160043		0.00498723	0.00686012	0.00444581

## Sheet: ED Fig. 3g
	sgNTC			sgOxct1 #1
M+2	0.005423	0.005507	0.005481	0.202265	0.20576	0.203239
M+4	0.009388	0.009331	0.010747	0.248961	0.249829	0.249637
M+6	0.031916	0.031853	0.035797	0.192679	0.193625	0.192206
M+8	0.078507	0.077805	0.083564	0.106235	0.100174	0.104129
M+10	0.141588	0.1419	0.152259	0.044736	0.042162	0.043663
M+12	0.201137	0.202752	0.207957	0.014874	0.01346	0.015114
M+14	0.2137	0.20741	0.203511	0.00417	0.003514	0.004052
M+16	0.125016	0.117206	0.112145	0.000763	0.000657	0.000757
	sgNTC			sgOxct1 #2
M+2	0.00254341	0.00218442	0.00264444	0.116103	0.112388	0.126338
M+4	0.00822084	0.0070822	0.00830819	0.178116	0.176629	0.189292
M+6	0.0272024	0.0235364	0.0284134	0.197202	0.200801	0.204966
M+8	0.06881	0.0626482	0.0722769	0.179861	0.178547	0.175075
M+10	0.143514	0.135626	0.150873	0.127627	0.130341	0.121761
M+12	0.225217	0.221544	0.224227	0.0716978	0.0726538	0.065211
M+14	0.251197	0.260076	0.241113	0.0330749	0.0336507	0.0274627
M+16	0.144881	0.161425	0.145724	0.00725501	0.00746097	0.00578228

## Sheet: ED Fig. 3h
	sgNTC			sgOxct1 #1
M+1	0.00423438	0.0038328	0.00031024	0.00166953	0.0017459	0.00156881
M+2	0.769274	0.764641	0.745521	0.286539	0.282102	0.284939
	sgNTC			sgOxct1 #2
M+1	0.0058147	0.00511775	0.00580702	0.0052856	0.00477891	0.00458797
M+2	0.782619	0.794704	0.777682	0.420257	0.422744	0.405549

## Sheet: ED Fig. 3j
	sgNTC			sgAacs #1
M+1	0.0208389	0.0115204	0.0209239	0.0518386	0.0511867
M+2	0.491053	0.485451	0.491136	0.380196	0.389393
M+3	0.0513819	0.0257347	0.034299	0.0926847	0.0828255
M+4	0.122088	0.124109	0.127633	0.116104	0.130312
M+5	0.0259777	0.040364	0.0326238	0.0514357	0.0481813
M+6	0.0153581	0.00497128	0.00786482	0.0141504	0.0141925
	sgNTC			sgAacs #2
M+1	0.0168164	0.0109734		0.0312635	0.0266572	0.0316622
M+2	0.320935	0.278415		0.38431	0.362118	0.419669
M+3	0.0707225	0.0505869		0.0876138	0.0811483	0.0758904
M+4	0.225769	0.221596		0.170651	0.183805	0.15693
M+5	0.165448	0.213039		0.093922	0.12316	0.0775695
M+6	0.101087	0.160043		0.0450293	0.0755092	0.0275747

## Sheet: ED Fig. 3k
	sgNTC			sgAacs #1
M+2	0.005423	0.005507	0.005481	0.038582	0.0385	0.037389
M+4	0.009388	0.009331	0.010747	0.094788	0.094847	0.090056
M+6	0.031916	0.031853	0.035797	0.154465	0.154154	0.149832
M+8	0.078507	0.077805	0.083564	0.182029	0.181388	0.178453
M+10	0.141588	0.1419	0.152259	0.164566	0.165575	0.170099
M+12	0.201137	0.202752	0.207957	0.11341	0.114388	0.118038
M+14	0.2137	0.20741	0.203511	0.054463	0.057347	0.059855
M+16	0.125016	0.117206	0.112145	0.014798	0.015159	0.01625
	sgNTC			sgAacs #2
M+2	0.00254341	0.00218442	0.00264444	0.0284841	0.0273322	0.0280346
M+4	0.00822084	0.0070822	0.00830819	0.0777097	0.072824	0.0766048
M+6	0.0272024	0.0235364	0.0284134	0.140299	0.133616	0.142113
M+8	0.06881	0.0626482	0.0722769	0.189438	0.184649	0.191722
M+10	0.143514	0.135626	0.150873	0.193239	0.19377	0.198379
M+12	0.225217	0.221544	0.224227	0.149426	0.157193	0.147472
M+14	0.251197	0.260076	0.241113	0.0822002	0.0900141	0.0814877
M+16	0.144881	0.161425	0.145724	0.0242371	0.0279717	0.0232316

## Sheet: ED Fig. 3l
	sgNTC			sgAacs #1
M+1	0.00423438	0.0038328	0.00031024	0.00413825	0.00358864	0.00366178
M+2	0.769274	0.764641	0.745521	0.5207	0.522738	0.530282
	sgNTC			sgAacs #2
M+1	0.0058147	0.00511775	0.00580702	0.006525	0.00582519	0.00559554
M+2	0.782619	0.794704	0.777682	0.562633	0.574143	0.562411

## Sheet: ED Fig. 3n
	sgNTC			sgOxct1/Aacs
M+1	0.0255096	0.0277491	0.0296683	0.00326288	0	0
M+2	0.416107	0.403355	0.421666	0.0719501	0.0754398	0.0570279
M+3	0.0808104	0.0875022	0.0704889	0.00258352	0.00303533	0.00607942
M+4	0.172472	0.16419	0.15815	0.00255273	0.00382709	0.00541146
M+5	0.0737201	0.0845891	0.0726376	0	0.00150835	4.12775e-05
M+6	0.0232635	0.0224213	0.0216546	0.00089087	0	0

[truncated: 2 more sheets: ED Fig. 3o, ED Fig. 3p]
