# Supplementary material for: An alternative route for β-hydroxybutyrate metabolism supports cytosolic acetyl-CoA synthesis in cancer cells
Source: Nat Metab. 2025 Sep 8;7(10):2033–44. doi: 10.1038/s42255-025-01366-y (PMC12552118; doi:10.1038/s42255-025-01366-y)
Supplement: Supplementary file 11 — Statistical source data for Extended Data Fig. 4. [file 42255_2025_1366_MOESM11_ESM.xlsx]

## Sheet: ED Fig. 4a
	sgNTC			sgBdh1 #1
M+1	0.0315771	0.0266939	0.0346348	0.019738	0.0350228	0.0389852
M+2	0.46395	0.460459	0.460985	0.166238	0.160346	0.157783
M+3	0.044436	0.0396338	0.0440453	0.0130027	0.00578105	0.00860089
M+4	0.0977241	0.0871209	0.088595	0.0075428	0.00765895	0.0100131
M+5	0.0236501	0.0193431	0.0214459	0.00119032	0.00161091	0.00089121
M+6	0.00614102	0.00408045	0.00470902	0.00038493	0.00036401	0.00092298
	sgNTC			sgBdh1 #2
M+1	0.0318081	0.0342883	0.0291347	0.0287785	0.0303957	0.0303927
M+2	0.473163	0.450071	0.468101	0.0815861	0.0815897	0.0822757
M+3	0.0529365	0.0717492	0.0565475	0.00134205	0.00435806	0.00332764
M+4	0.110142	0.12896	0.120093	0.00546723	0.00439653	0.00365923
M+5	0.0323756	0.0392879	0.0375075	0.000188156	0.000680358	0.00050321
M+6	0.00764307	0.0116052	0.00984948	0.00148903	0.000783228	0.000993361

## Sheet: ED Fig. 4b
	sgNTC			sgBdh1 #1
M+2	0.00787957	0.00762648	0.00765982	0.399142	0.427352	0.424289
M+4	0.0222028	0.0257839	0.0246848	0.311026	0.308278	0.310142
M+6	0.0635177	0.0686386	0.0679772	0.163372	0.144084	0.147466
M+8	0.128048	0.136076	0.133743	0.0613036	0.0489738	0.0507057
M+10	0.198384	0.203153	0.203451	0.0164908	0.0119927	0.0124921
M+12	0.224057	0.220916	0.219275	0.00324972	0.0019997	0.0021564
M+14	0.175278	0.167534	0.169619	0.00440399	0.00333428	0.00349403
M+16	0.0718379	0.0654315	0.0666889	0.00024	0.00021173	0.00017704
	sgNTC			sgBdh1 #2
M+2	0.00779233	0.00642927	0.00675521	0.377793	0.379699	0.372993
M+4	0.0107663	0.0100328	0.0101303	0.15633	0.154787	0.150588
M+6	0.0328943	0.0312624	0.0316791	0.0430263	0.0410454	0.0401306
M+8	0.0805923	0.0771858	0.0777226	0.00830015	0.00762831	0.00766469
M+10	0.148656	0.149065	0.149363	0.00122462	0.00107199	0.00107568
M+12	0.218818	0.221547	0.216716	0.00010305	0	6.76e-06
M+14	0.234823	0.234697	0.235995	0.00320129	0.00338285	0.00354479
M+16	0.137753	0.140439	0.14226	0.000392386	0.000433776	0.000386543

## Sheet: ED Fig. 4c
	sgNTC			sgBdh1 #1
M+1	0.002176	0.00168212	0.00203015	0.00287325	0.00276939	0.00257214
M+2	0.691193	0.681425	0.68291	0.193996	0.178216	0.180763
	sgNTC			sgBdh1 #2
M+1	0.00728498	0.00721418	0.00744898	0.00279489	0.00300796	0.00298
M+2	0.771385	0.772818	0.774073	0.112664	0.112362	0.10866

## Sheet: ED Fig. 4d
	sgNTC			sgOxct1 #1
M+1	0.0303862	0.0480626	0.0358747	0.0253295	0.0330678	0.0400304
M+2	0.44283	0.44836	0.463344	0.197645	0.16772	0.19634
M+3	0.065959	0.057838	0.0531193	0.0164808	0.00489456	0.0050802
M+4	0.121915	0.109088	0.122094	0.0108992	0.0137872	0.0086598
M+5	0.0368411	0.0452733	0.0439394	0.00417844	0.00154282	0.00561326
M+6	0.0123952	0.00889913	0.00840319	0.00135173	0.0028969	0.0032146
	sgNTC			sgOxct1 #2
M+1	0.0318081	0.0342883	0.0291347	0.0416319	0.0330412	0.0472301
M+2	0.473163	0.450071	0.468101	0.159736	0.167361	0.174298
M+3	0.0529365	0.0717492	0.0565475	0.010545	0.0069412	0.0133177
M+4	0.110142	0.12896	0.120093	0.0113909	0.0107646	0.0128465
M+5	0.0323756	0.0392879	0.0375075	0.000950685	0.00265885	0.000188793
M+6	0.00764307	0.0116052	0.00984948	0.00284967	0.00285663	0.0113132

## Sheet: ED Fig. 4e
	sgNTC			sgOxct1 #1
M+2	0.00706854	0.00772284	0.00714828	0.0505721	0.055365	0.0523864
M+4	0.00780264	0.00858939	0.00723457	0.114396	0.121358	0.118379
M+6	0.0272011	0.0297713	0.0248182	0.173958	0.182625	0.175904
M+8	0.0725567	0.0757216	0.0664272	0.179443	0.180452	0.173813
M+10	0.141404	0.141718	0.135043	0.129039	0.127392	0.123108
M+12	0.210641	0.206204	0.197554	0.0648097	0.0609392	0.0612731
M+14	0.207873	0.201382	0.20104	0.0226073	0.0201717	0.0201751
M+16	0.109167	0.102091	0.108027	0.00324679	0.00292604	0.00298127
	sgNTC			sgOxct1 #2
M+2	0.00779233	0.00642927	0.00675521	0.0452373	0.0425804	0.0416602
M+4	0.0107663	0.0100328	0.0101303	0.106523	0.10335	0.100539
M+6	0.0328943	0.0312624	0.0316791	0.175957	0.177825	0.173482
M+8	0.0805923	0.0771858	0.0777226	0.214335	0.21394	0.210914
M+10	0.148656	0.149065	0.149363	0.184415	0.18734	0.190737
M+12	0.218818	0.221547	0.216716	0.115343	0.115061	0.11897
M+14	0.234823	0.234697	0.235995	0.0493653	0.0497643	0.0518452
M+16	0.137753	0.140439	0.14226	0.00958793	0.00986177	0.0104279

## Sheet: ED Fig. 4f
	sgNTC			sgOxct1 #1
M+1	0.00329408	0.00358348	0.00350453	0.00296936	0.00297228	0.00312977
M+2	0.763585	0.758161	0.767021	0.461391	0.452615	0.453511
	sgNTC			sgOxct1 #2
M+1	0.00728498	0.00721418	0.00744898	0.00407861	0.00411625	0.00397164
M+2	0.771385	0.772818	0.774073	0.511467	0.513243	0.518763

## Sheet: ED Fig. 4g
	sgNTC			sgAacs #1
M+1	0.0303862	0.0480626	0.0358747	0.0664272	0.0636654	0.0766293
M+2	0.44283	0.44836	0.463344	0.352405	0.377131	0.355262
M+3	0.065959	0.057838	0.0531193	0.0574752	0.0472815	0.0505855
M+4	0.121915	0.109088	0.122094	0.0699016	0.0691592	0.0636432
M+5	0.0368411	0.0452733	0.0439394	0.0145575	0.0184936	0.0233615
M+6	0.0123952	0.00889913	0.00840319	0.0137632	0.013661	0.0119532
	sgNTC			sgAacs #2
M+1	0.0318081	0.0342883	0.0291347	0.0524902	0.0532281	0.0539631
M+2	0.473163	0.450071	0.468101	0.425267	0.423783	0.422756
M+3	0.0529365	0.0717492	0.0565475	0.0673568	0.0626965	0.077194
M+4	0.110142	0.12896	0.120093	0.0924407	0.0861923	0.0927038
M+5	0.0323756	0.0392879	0.0375075	0.0231553	0.0230129	0.0274226
M+6	0.00764307	0.0116052	0.00984948	0.00489875	0.0057877	0.00658238

## Sheet: ED Fig. 4h
	sgNTC			sgAacs #1
M+2	0.00706854	0.00772284	0.00714828	0.116894	0.119675	0.125973
M+4	0.00780264	0.00858939	0.00723457	0.178702	0.17464	0.183903
M+6	0.027201	0.0297713	0.0248182	0.176743	0.171553	0.179014
M+8	0.0725567	0.0757216	0.0664272	0.125748	0.120325	0.126483
M+10	0.141404	0.141718	0.135043	0.0677187	0.0620987	0.063682
M+12	0.210641	0.206204	0.197554	0.0261662	0.0240753	0.0239608
M+14	0.207873	0.201382	0.20104	0.00799254	0.00728165	0.00793314
M+16	0.109167	0.102091	0.108027	0.00111803	0.000987264	0.000941104
	sgNTC			sgAacs #2
M+2	0.00779233	0.00642927	0.00675521	0.13259	0.131606	0.129897
M+4	0.0107663	0.0100328	0.0101303	0.211807	0.213792	0.209283
M+6	0.0328943	0.0312624	0.0316791	0.223472	0.223713	0.225448
M+8	0.0805923	0.0771858	0.0777226	0.171133	0.174384	0.170599
M+10	0.148656	0.149065	0.149363	0.0975294	0.0970091	0.0981197
M+12	0.218818	0.221547	0.216716	0.0409454	0.0398805	0.0423335
M+14	0.234823	0.234697	0.235995	0.0124671	0.0123936	0.0136386
M+16	0.137753	0.140439	0.14226	0.00182287	0.00182394	0.00204673

## Sheet: ED Fig. 4i
	sgNTC			sgAacs #1
M+1	0.00329408	0.00358348	0.00350453	0.0063166	0.00613531	0.00732678
M+2	0.763585	0.758161	0.767021	0.350266	0.344399	0.342513
	sgNTC			sgAacs #2
M+1	0.00728498	0.00721418	0.00744898	0.00933299	0.00862443	0.00938507
M+2	0.771385	0.772818	0.774073	0.371212	0.371506	0.373114

## Sheet: ED Fig. 4j
	sgNTC			sgOxct1/Aacs
M+1	0.0303862	0.0480626	0.0358747	0.0168539	0.0496862	0.0363906
M+2	0.44283	0.44836	0.463344	0.121446	0.146539	0.139418
M+3	0.065959	0.057838	0.0531193	0.0225543	0.0021093	0.00669285
M+4	0.121915	0.109088	0.122094	0.00703529	0.00732798	0.00885592
M+5	0.0368411	0.0452733	0.0439394	0	0.00311643	0.000561046
M+6	0.0123952	0.00889913	0.00840319	0.00561996	0.000801901	0.00588194

[truncated: 2 more sheets: ED Fig. 4k, ED Fig. 4l]
