# Supplementary material for: An alternative route for β-hydroxybutyrate metabolism supports cytosolic acetyl-CoA synthesis in cancer cells
Source: Nat Metab. 2025 Sep 8;7(10):2033–44. doi: 10.1038/s42255-025-01366-y (PMC12552118; doi:10.1038/s42255-025-01366-y)
Supplement: Supplementary file 12 — Statistical source data for Extended Data Fig. 5. [file 42255_2025_1366_MOESM12_ESM.xlsx]

## Sheet: ED Fig. 5a
	sgNTC			sgBdh1 #1
M+1	0.0178037	0.0252874	0.0231912	0.013652	0.00595039	0.00799841
M+2	0.475351	0.504661	0.497679	0.0493821	0.0441591	0.0518295
M+3	0.0429474	0.0437684	0.0263526	0.00098666	0.00122112	0.00141007
M+4	0.162146	0.138211	0.152268	0.00214066	0.0002381	0.00045442
M+5	0.0628275	0.0415049	0.0540603	0.00063866	0.00129073	0.00102102
M+6	0.0126288	0.0212369	0.0179334	0.00042265	0.00012174	0.00028016
	sgNTC			sgBdh1 #2
M+1	0.0101606	0.00822013	0.0103991	0.0469216	0.071061	0.0604023
M+2	0.254965	0.228956	0.252718	0.168532	0.196349	0.208218
M+3	0.0472973	0.0383548	0.0462619	0.0139814	0.0268068	0.0265379
M+4	0.219941	0.211742	0.217402	0.0103887	0.0173794	0.0181483
M+5	0.220295	0.234847	0.22417	0.000938258	0.00284102	0.00393872
M+6	0.202606	0.242128	0.202371	0.000335002	0.000991858	0.000721524

## Sheet: ED Fig. 5b
	sgNTC			sgBdh1 #1
M+2	0.008167	0.007282	0.00753	0.227116	0.238951	0.230538
M+4	0.005379	0.004524	0.004906	0.058139	0.06923	0.062343
M+6	0.018449	0.015357	0.015648	0.013115	0.016769	0.014691
M+8	0.047857	0.039762	0.041023	0.00285	0.004137	0.003476
M+10	0.105564	0.087082	0.089125	0.00062	0.001021	0.000801
M+12	0.19028	0.155691	0.153072	0.000112	0.00017	0.000108
M+14	0.244361	0.198535	0.196334	0.000327	0.000352	0.000332
M+16	0.170256	0.144429	0.134615	7.18e-05	0.000101	7.73e-05
	sgNTC			sgBdh1 #2
M+2	0.00518289	0.00544094		0.327716	0.317417	0.315665
M+4	0.00450653	0.00537291		0.177083	0.175479	0.169907
M+6	0.0148208	0.0173478		0.0663782	0.069933	0.0654118
M+8	0.0424728	0.0480076		0.0191419	0.0204384	0.0194196
M+10	0.103665	0.110621		0.00432803	0.00426019	0.00406987
M+12	0.204161	0.207819		0.000654193	0.000670348	0.000571214
M+14	0.288018	0.278685		0.00507114	0.00479977	0.00352295
M+16	0.21054	0.200625		0.000804089	0.000655217	0.000505058

## Sheet: ED Fig. 5c
	sgNTC			sgBdh1 #1
M+1	0.00364442	0.00401138	0.00392631	0.00280472	0.00276114	0.00275955
M+2	0.815346	0.816742	0.811876	0.0632132	0.0716692	0.0669332
	sgNTC			sgBdh1 #2
M+1	0.00432396	0.00488741		0.00455653	0.00530802	0.00501174
M+2	0.829786	0.822336		0.133653	0.137339	0.133538

## Sheet: ED Fig. 5d
	sgNTC			sgOxct1 #1
M+1	0.0178037	0.0252874	0.0231912	0.0019566	0.0156624	0
M+2	0.475351	0.504661	0.497679	0.0409067	0.0317351	0.0379897
M+3	0.0429474	0.0437684	0.0263526	0.00194154	0.00113949	0.00128666
M+4	0.162146	0.138211	0.152268	0.0011475	0.00344066	0.00193645
M+5	0.0628275	0.0415049	0.0540603	0.001603	0.00044932	0.00035628
M+6	0.0126288	0.0212369	0.0179334	0.0001614	0	0.00011961
	sgNTC			sgOxct1 #2
M+1	0.0101606	0.00822013	0.0103991	0.0553847	0.0546601	0.0516747
M+2	0.254965	0.228956	0.252718	0.267229	0.269735	0.26258
M+3	0.0472973	0.0383548	0.0462619	0.0542349	0.0518522	0.0451087
M+4	0.219941	0.211742	0.217402	0.0622582	0.0630308	0.0538588
M+5	0.220295	0.234847	0.22417	0.0222106	0.0219818	0.0182735
M+6	0.202606	0.242128	0.202371	0.00579955	0.00593414	0.00362864

## Sheet: ED Fig. 5e
	sgNTC			sgOxct1 #1
M+2	0.008167	0.007282	0.00753	0.185676	0.190344	0.18393
M+4	0.005379	0.004524	0.004906	0.220028	0.221293	0.221128
M+6	0.018449	0.015357	0.015648	0.164187	0.164579	0.167405
M+8	0.047857	0.039762	0.041023	0.084176	0.085447	0.087075
M+10	0.105564	0.087082	0.089125	0.032702	0.031943	0.033193
M+12	0.19028	0.155691	0.153072	0.009861	0.00973	0.009763
M+14	0.244361	0.198535	0.196334	0.002545	0.002362	0.002475
M+16	0.170256	0.144429	0.134615	0.000428	0.000397	0.000437
	sgNTC			sgOxct1 #2
M+2	0.00518289	0.00544094		0.119264	0.125882	0.131186
M+4	0.00450653	0.00537291		0.175453	0.179305	0.182442
M+6	0.0148208	0.0173478		0.191717	0.192091	0.193182
M+8	0.0424728	0.0480076		0.167369	0.168288	0.170753
M+10	0.103665	0.110621		0.121588	0.120322	0.121292
M+12	0.204161	0.207819		0.0693896	0.0684185	0.0682973
M+14	0.288018	0.278685		0.0337216	0.0316992	0.0296506
M+16	0.21054	0.200625		0.00730522	0.00704383	0.00653228

## Sheet: ED Fig. 5f
	sgNTC			sgOxct1 #1
M+1	0.00364442	0.00401138	0.00392631	0.00200773	0.00159141	0.00210652
M+2	0.815346	0.816742	0.811876	0.274903	0.273376	0.277793
	sgNTC			sgOxct1 #2
M+1	0.00432396	0.00488741		0.00566034	0.00552208	0.00552309
M+2	0.829786	0.822336		0.41333	0.409522	0.408397

## Sheet: ED Fig. 5g
	sgNTC			sgAacs #1
M+1	0.0178037	0.0252874	0.0231912	0.0475062	0.0565637	0.0564786
M+2	0.475351	0.504661	0.497679	0.38002	0.343064	0.343177
M+3	0.0429474	0.0437684	0.0263526	0.0950451	0.122069	0.114357
M+4	0.162146	0.138211	0.152268	0.147961	0.161778	0.164392
M+5	0.0628275	0.0415049	0.0540603	0.0712977	0.0883818	0.08661
M+6	0.0126288	0.0212369	0.0179334	0.0263369	0.0312069	0.0326163
	sgNTC			sgAacs #2
M+1	0.0101606	0.00822013	0.0103991	0.0169634	0.0190056	0.0155661
M+2	0.254965	0.228956	0.252718	0.292004	0.344666	0.31076
M+3	0.0472973	0.0383548	0.0462619	0.0766253	0.0781262	0.0672144
M+4	0.219941	0.211742	0.217402	0.206745	0.196511	0.210749
M+5	0.220295	0.234847	0.22417	0.174547	0.148087	0.171744
M+6	0.202606	0.242128	0.202371	0.134552	0.0879896	0.128749

## Sheet: ED Fig. 5h
	sgNTC			sgAacs #1
M+2	0.008167	0.007282	0.00753	0.018799	0.020099	0.018924
M+4	0.005379	0.004524	0.004906	0.044045	0.049537	0.046534
M+6	0.018449	0.015357	0.015648	0.082889	0.096131	0.093619
M+8	0.047857	0.039762	0.041023	0.129823	0.138862	0.137151
M+10	0.105564	0.087082	0.089125	0.156254	0.162586	0.163315
M+12	0.19028	0.155691	0.153072	0.1559	0.149153	0.150564
M+14	0.244361	0.198535	0.196334	0.109711	0.102112	0.10617
M+16	0.170256	0.144429	0.134615	0.044196	0.038486	0.042051
	sgNTC			sgAacs #2
M+2	0.00518289	0.00544094		0.0154375	0.0154413
M+4	0.00450653	0.00537291		0.0393688	0.0392687
M+6	0.0148208	0.0173478		0.0853309	0.0859299
M+8	0.0424728	0.0480076		0.143169	0.144483
M+10	0.103665	0.110621		0.190327	0.192244
M+12	0.204161	0.207819		0.192796	0.198053
M+14	0.288018	0.278685		0.147273	0.146894
M+16	0.21054	0.200625		0.0664007	0.0592875

## Sheet: ED Fig. 5i
	sgNTC			sgAacs #1
M+1	0.00364442	0.00401138	0.00392631	0.00351014	0.0044476	0.00380086
M+2	0.815346	0.816742	0.811876	0.630678	0.611765	0.618247
	sgNTC			sgAacs #2
M+1	0.00432396	0.00488741		0.00558501	0.00508735
M+2	0.829786	0.822336		0.654044	0.653753

## Sheet: ED Fig. 5j
	sgNTC			sgOxct1/Aacs
M+1	0.0217077	0.0222999	0.0212547	0.0188907	0	0.0137924
M+2	0.391783	0.411057	0.427084	0.0415279	0.0354204	0.0361926
M+3	0.0770573	0.0719499	0.0671413	0	3.13022e-05	0
M+4	0.211766	0.193833	0.192107	0.00058224	0.00089508	0.00059997
M+5	0.129309	0.118195	0.0959291	0.0009496	0.00122687	0.00096794
M+6	0.0479875	0.0372043	0.0324537	0.00044202	7.51378e-05	0

[truncated: 2 more sheets: ED Fig. 5k, ED Fig. 5l]
