# Supplementary material for: An alternative route for β-hydroxybutyrate metabolism supports cytosolic acetyl-CoA synthesis in cancer cells
Source: Nat Metab. 2025 Sep 8;7(10):2033–44. doi: 10.1038/s42255-025-01366-y (PMC12552118; doi:10.1038/s42255-025-01366-y)
Supplement: Supplementary file 13 — Statistical source data for Extended Data Fig. 6. [file 42255_2025_1366_MOESM13_ESM.xlsx]

## Sheet: ED Fig. 6a
	sgNTC			sgBdh1 #1
20:3(n-6)	0.0886289	0.0960139	0.0940597	0.00243445	0	0
20:4(n-6)	0.0403326	0.0434909	0.042017	0.0113997	0.0124882	0.0147225
22:4(n-6)	0.242252	0.265615	0.260222	0.0531874	0.0628055	0.0573096
22:6(n-3)	0.0098522	0.011954	0.00653401	0.00862574	0.0144201	0

## Sheet: ED Fig. 6b
	sgNTC			sgOxct1 #1			sgAacs #1
20:3(n-6)	0.163344	0.174105	0.167943	0.0870911	0.0906195	0.0872595	0.0816381	0.0778026	0.0790593
20:4(n-6)	0.015242	0.0159297	0.015706	0.00551607	0.00477902	0.00381779	0.00938049	0.0078058	0.00843893
22:4(n-6)	0.152097	0.167028	0.16005	0.04429	0.0451093	0.0441705	0.0397782	0.036943	0.0307153
22:6(n-3)	0.00567983	0.00227824	0.0109909	0.00261841	0	0.002656	0.00641192	0	0.0109606

## Sheet: ED Fig. 6c
	sgNTC			sgBdh1 #2			sgOxct1 #2			sgAacs #2
20:3(n-6)	0.224782	0.211112	0.217321	0.0357708	0.0387607	0.0391981	0.112479	0.109303	0.10731	0.137199	0.142323	0.138153
20:4(n-6)	0.030999	0.02525	0.0272807	0.00315599	0.00403023	0.00406224	0.0123327	0.0120918	0.00943123	0.0225473	0.0242191	0.022862
22:4(n-6)	0.266919	0.236149	0.249359	0.0262922	0.0266921	0.0290714	0.0771	0.0746276	0.0661951	0.106293	0.114551	0.103347
22:6(n-3)	0.00172051	0.00727625	0.0056402	0.0118998	0.0060533	0.00519248	0.00764578	0.00645807	0.00791085	0.00828253	0.00691652	0.00691425

## Sheet: ED Fig. 6d
	sgNTC			sgOxct1/Aacs
20:3(n-6)	0.163344	0.174105	0.167943	0.0254386	0.025906	0.028811
20:4(n-6)	0.015242	0.0159297	0.015706	0	0.000876752	0
22:4(n-6)	0.152097	0.167028	0.16005	0.0114775	0.0119209	0.0105697
22:6(n-3)	0.00567983	0.00227824	0.0109909	0	0	0.00300806

## Sheet: ED Fig. 6e
	sgNTC			sgBdh1 #1			sgOxct1 #1			sgAacs #1
20:3(n-6)	0.165758	0.168664	0.171541	0.0198852	0.0196401	0.0184342	0.0713493	0.0757011	0.0706021	0.13065	0.127181	0.133558
20:4(n-6)	0.0162994	0.0153704	0.0149584	0.00166146	0.00134491	0.00312744	0.0107655	0.0132959	0.0129434	0.0206172	0.0190772	0.020666
22:4(n-6)	0.185003	0.195617	0.195024	0.0291379	0.0295611	0.0274744	0.0957416	0.0928706	0.0932316	0.153021	0.154281	0.169756
22:6(n-3)	0.00957225	0.00999	0.00855792	0.00820327	0.0109092	0.00750825	0.0114565	0.00813435	0.0111508	0.0146306	0.0113398	0.0128683

## Sheet: ED Fig. 6f
	sgNTC			sgBdh1 #2			sgOxct1 #2			sgAacs #2
20:3(n-6)	0.202189	0.193937		0.0446644	0.0549722	0.143436	0.139411	0.136371	0.142646	0.164888	0.175836	0.131837
20:4(n-6)	0.0161611	0.011801		0.00382648	0.00338807	0	0.0176922	0.0166581	0.0172002	0.0140794	0.0153913	0.00445255
22:4(n-6)	0.120864	0.108879		0.028469	0.0298723	0.0263433	0.0909792	0.0953924	0.1049	0.0833713	0.0940639	0.0752907
22:6(n-3)	0.00546136	0.00668825		0.00941455	0.00294913	0.00763929	0.00121267	0.00670261	0.00921194	0.00121196	0.0040803	0.00559472

## Sheet: ED Fig. 6g
	sgNTC			sgOxct1/Aacs
20:3(n-6)	0.217883	0.21359	0.218754	0.0285497	0.0263607	0.0295257
20:4(n-6)	0.0396177	0.038703	0.0410264	0.0224943	0.0252307	0.022465
22:4(n-6)	0.142768	0.125408	0.137951	0.0280299	0.0313065	0.0265541
22:6(n-3)	0.0171757	0.0157823	0.0184239	0.0124508	0.0051721	0.0155358
