# Supplementary material for: An alternative route for β-hydroxybutyrate metabolism supports cytosolic acetyl-CoA synthesis in cancer cells
Source: Nat Metab. 2025 Sep 8;7(10):2033–44. doi: 10.1038/s42255-025-01366-y (PMC12552118; doi:10.1038/s42255-025-01366-y)
Supplement: Supplementary file 14 — Statistical source data for Extended Data Fig. 7. [file 42255_2025_1366_MOESM14_ESM.xlsx]

## Sheet: ED Fig. 7b
	sgBdh1 #1 +lipids			sgBdh1 #1 pLV-Bdh1-HA +lipids			sgBdh1 #1 -lipids			sgBdh1 #1 pLV-Bdh1-HA -lipids
M+1	0.0381369	0.033789	0.0408505	0.0507271	0.0519106	0.0498256	0.0338486	0.0465017	0.0413738	0.0476659	0.046123	0.0472933
M+2	0.128256	0.120576	0.125973	0.39593	0.388345	0.402046	0.140193	0.133934	0.138575	0.408591	0.399521	0.396248
M+3	0.00631006	0.00629588	0.00489998	0.059804	0.0666994	0.066814	0.0106397	0.00793787	0.010221	0.082715	0.085992	0.083648
M+4	0.0110879	0.00674292	0.00904096	0.0952906	0.0974437	0.0961813	0.011927	0.0115515	0.0078617	0.130341	0.120958	0.122241
M+5	0	0.00115826	4.32e-05	0.0256942	0.0259282	0.0247782	0	0.00103123	0.00131615	0.0424629	0.0465559	0.0455008
M+6	0	0.00352157	0.00250857	0.0080595	0.00833168	0.00896897	0.000438039	0.000451957	0.00122447	0.0110798	0.0109447	0.0124518

## Sheet: ED Fig. 7c
	sgBdh1 #1 +lipids			sgBdh1 #1 pLV-Bdh1-HA +lipids			sgBdh1 #1 -lipids			sgBdh1 #1 pLV-Bdh1-HA -lipids
M+1	0.00496219	0.00476206	0.00520281	0.00469691	0.00476131	0.00441282	0.00426699	0.00393787	0.00403658	0.00318926	0.00324498	0.00296918
M+2	0.171341	0.171314	0.170134	0.684449	0.685519	0.685361	0.178277	0.173159	0.168968	0.737434	0.732654	0.739352

## Sheet: ED Fig. 7e
	sgOxct1 #1 +lipids			sgOxct1 #1 pLV-Oxct1-HA +lipids			sgOxct1 #1 -lipids			sgOxct1 #1 pLV-Oxct1-HA -lipids
M+1	0.0312641	0.0214071	0.0236206	0.0480264	0.0433409	0.036376	0.0288028	0.0426688	0.0404535	0.0392163	0.0568473	0.0430901
M+2	0.143964	0.140246	0.155824	0.303917	0.28464	0.294424	0.12142	0.124894	0.115521	0.312084	0.317513	0.302085
M+3	0.00515619	0.0058526	0.0054198	0.0277502	0.016831	0.0263352	0.00432419	0.00280425	0.0101855	0.0267067	0.0342997	0.030272
M+4	0.00845555	0.00657653	0.00800342	0.0344925	0.0354996	0.0334674	0.00774727	0.00601235	0.00345027	0.0354128	0.0402856	0.0380837
M+5	0.00084073	0.000270997	0	0.00438806	0.00461746	0.00437742	0.000349324	0.002091	0.000329901	0.00468406	0.00633557	0.00292069
M+6	0.000419143	0.000421361	0.000888852	0.00176086	0	0.000812389	0.000626232	0.000533132	0.000406672	0.00148875	0.00178661	0.00195759

## Sheet: ED Fig. 7f
	sgOxct1 #1 +lipids			sgOxct1 #1 pLV-Oxct1-HA +lipids			sgOxct1 #1 -lipids			sgOxct1 #1 pLV-Oxct1-HA -lipids
M+1	0.00361926	0.00429123	0.00408174	0.00630822	0.00703494	0.0066122	0.00309598	0.00210589	0.00357587	0.00544029	0.00471588	0.00504271
M+2	0.399235	0.39255	0.39884	0.487183	0.474873	0.481273	0.33253	0.348875	0.340042	0.430389	0.445675	0.433958

## Sheet: ED Fig. 7h
	sgAacs #1 +lipids			sgAacs #1 pLV-Aacs-HA +lipids			sgAacs #1 -lipids			sgAacs #1 pLV-Aacs-HA -lipids
M+1	0.0519533	0.0546057	0.0493148	0.0472385	0.0537759	0.0554567	0.0415263	0.0553544	0.0567627	0.0351416	0.0468466	0.034104
M+2	0.31411	0.320542	0.325436	0.336504	0.32025	0.329625	0.302586	0.303791	0.313767	0.271272	0.290235	0.273358
M+3	0.0385073	0.0418984	0.0459753	0.0320408	0.0364078	0.0414035	0.031918	0.0337585	0.0349544	0.0177908	0.0233957	0.0179162
M+4	0.0495416	0.0487631	0.0496238	0.0503455	0.0481227	0.056207	0.0387154	0.0434874	0.0470912	0.0293942	0.0320573	0.0292154
M+5	0.00630547	0.00799408	0.00997554	0.0112164	0.0112629	0.0107538	0.00574284	0.00826721	0.0079265	0.00377445	0.0047067	0.00167532
M+6	0.00315321	0.00283131	0.00349036	0.00385377	0.0024524	0.0026936	0.00137256	0.000893234	0.0010942	0.000690862	0.000752483	0.000790349

## Sheet: ED Fig. 7i
	sgAacs #1 +lipids			sgAacs #1 pLV-Aacs-HA +lipids			sgAacs #1 -lipids			sgAacs #1 pLV-Aacs-HA -lipids
M+1	0.0108239	0.011255	0.0117576	0.0142574	0.0145726	0.0142175	0.00843113	0.00896176	0.00873499	0.00884644	0.00971099	0.00865382
M+2	0.299684	0.298034	0.299913	0.350493	0.330898	0.343026	0.252477	0.258725	0.262324	0.307846	0.295681	0.306159
