# Supplementary material for: An alternative route for β-hydroxybutyrate metabolism supports cytosolic acetyl-CoA synthesis in cancer cells
Source: Nat Metab. 2025 Sep 8;7(10):2033–44. doi: 10.1038/s42255-025-01366-y (PMC12552118; doi:10.1038/s42255-025-01366-y)
Supplement: Supplementary file 15 — Statistical source data for Extended Data Fig. 8. [file 42255_2025_1366_MOESM15_ESM.xlsx]

## Sheet: ED Fig. 8a
M+2	M+4
6.02978	13.734
4.19391	9.64334
4.3669	8.61255
14.4104	31.2324
6.50178	14.4239
4.48255	12.1902
5.55758	13.3645
2.37971	16.5305
6.23286	18.625
12.526	37.7122

## Sheet: ED Fig. 8b
	B16						AL1376
M+2	0.0744376	0.0601611	0.0248968	0.0321137	0.0222702	0.0217874	0.00595278	0.00769773	0.00882329	0.00646833	0.00580763	0.00560842
M+4	0.0517228	0.0419646	0.0382488	0.0504586	0.0340682	0.0328262	0.00668921	0.00801192	0.0101272	0.0074424	0.0095041	0.00950427
M+6	0.0290566	0.0238358	0.0373225	0.0491124	0.0355405	0.0336961	0.00457832	0.00552128	0.00747698	0.00511532	0.010228	0.0100352
M+8	0.0142515	0.0114027	0.0225565	0.0304144	0.0229283	0.0220828	0.00214167	0.00241237	0.00355105	0.00239099	0.0071599	0.00722121
M+10	0.00548736	0.00436206	0.00896796	0.0121715	0.00955064	0.00920888	0.00072171	0.000769	0.00124807	0.00084065	0.00355448	0.00372688
M+12	0.001593	0.00120355	0.00227974	0.00325285	0.00271174	0.00255469	0.00035252	0.00039754	0.00049915	0.00051636	0.00143353	0.0014416
M+14	0.00113023	0.00122	0.00196759	0.00171476	0.00187836	0.00178579	0.00284466	0.0029721	0.00375589	0.00437684	0.00326737	0.00279486
M+16	1.58e-05	5.76e-05	2.14e-05	1.55e-05	2.97e-05	3.13e-05	5.6e-05	5.35e-05	6.13e-05	7.14e-05	4.59e-05	5.54e-05

## Sheet: ED Fig. 8c
	Plasma 16:0 MID
M+2	0	0	0.00119828	0.00044737	0.0013355	0.00087431	0.00045094	0.00078945	0.00099858	0	0	0
M+4	0.00046935	0.0005145	0.00060751	0.00074291	0.00098839	0.00076447	0.00050689	0.00082326	0.00087471	0.000588	0.000755	0.000485
M+6	0.00018747	0.00030786	0.00028728	0.00034461	0.00044973	0.00033453	0.00019656	0.0004377	0.00050452	0.000452	0.000456	0.000629
M+8	7.83e-05	7.39e-05	0	0.0001126	0.0001384	0	3.55e-05	0	0.00012212	0.000184	0.000176	0.000278
M+10	2.21e-06	6.83e-05	0	0.00019673	1.1e-05	0	0	0	0	6.4022e-05	0.000125	0
M+12	0	0	0	0	0	0	0	0	0	0.000166	5.19633e-05	0.000165
M+14	0.00052938	0.0007056	0.00033558	0.00050971	0.00033388	0.00036767	0.00051997	0.00017815	0.00019494	0.001076	0.001413	0.000754
M+16	0	0	0	0	0	5.54e-06	0	0	0	6.44357e-06	6.27626e-05	8.04675e-05

## Sheet: ED Fig. 8d
Mouse 2
	sgNTC	sgBdh1 #1
M+2	0.004481	0.009293
M+4	0.007208	0.015001
M+6	0.007692	0.014217
M+8	0.005297	0.008704
M+10	0.002322	0.003393
M+12	0.000721	0.000926
M+14	0.000626	0.000716
M+16	0	0
Mouse 3
	sgNTC	sgBdh1 #1
M+2	0.017814	0.031107
M+4	0.015822	0.024226
M+6	0.009798	0.01299
M+8	0.004141	0.004678
M+10	0.00117	0.001076
M+12	0.000246	0.000172
M+14	0.000339	0.000679
M+16	2.01e-05	3.51e-05

## Sheet: ED Fig. 8e
Mouse 2
	sgNTC	sgOxct1 #1
M+2	0.00575	0.016602
M+4	0.010038	0.015262
M+6	0.01056	0.008687
M+8	0.007134	0.003366
M+10	0.003092	0.000913
M+12	0.000896	0.000241
M+14	0.000638	0.000616
M+16	0	0
Mouse 3
	sgNTC	sgOxct1 #1
M+2	0.005135	0.013122
M+4	0.00811	0.012664
M+6	0.00829	0.007595
M+8	0.005421	0.003231
M+10	0.00228	0.000954
M+12	0.00069	0.000268
M+14	0.000638	0.000666
M+16	7.06228e-06	0

## Sheet: ED Fig. 8f
Mouse 2
	sgNTC	sgAacs #1
M+2	0.002955	0.00518
M+4	0.006792	0.008115
M+6	0.009735	0.007678
M+8	0.009183	0.004991
M+10	0.005785	0.002119
M+12	0.002451	0.00066
M+14	0.001044	0.000662
M+16	3.3423e-05	0
Mouse 3
	sgNTC	sgAacs #1
M+2	0.008229	0.008182
M+4	0.011627	0.007914
M+6	0.010705	0.004928
M+8	0.00629	0.001992
M+10	0.002342	0.000529
M+12	0.000649	9.24e-05
M+14	0.000659	0.000642
M+16	2.8e-05	1.85e-05

## Sheet: ED Fig. 8g
Mouse 2
	sgNTC	sgOxct1/Aacs
M+2	0.0217496	0.048423
M+4	0.0417497	0.0126261
M+6	0.0418693	0.00232717
M+8	0.0263543	0
M+10	0.0111394	0
M+12	0.00315397	0.00012737
M+14	0.00812475	0.00641766
M+16	9.97228e-05	0
Mouse 3
	sgNTC	sgOxct1/Aacs
M+2	0.0157619	0.0157707
M+4	0.0756064	0.0051183
M+6	0.113529	0.00109334
M+8	0.100895	0.00010956
M+10	0.0595504	0
M+12	0.023678	0.00014411
M+14	0.012501	0.00293873
M+16	0	1.40409e-05

## Sheet: ED Fig. 8h
	sgNTC	sgBdh1 #1	sgNTC	sgOxct1 #1	sgNTC	sgAacs #1	sgNTC	sgOxct1/Aacs
Mouse 1	0.031661	0.027444
Mouse 2	0.036016	0.034025
Mouse 3	0.050982	0.045059
Mouse 1			0.040182	0.02798
Mouse 2			0.050759	0.041643
Mouse 3			0.041793	0.037751
Mouse 1					0.036945	0.021193
Mouse 2					0.054711	0.026045
Mouse 3					0.046193	0.03396
Mouse 1							0.0404945	0.00971067
Mouse 2							0.033746	0.006449
Mouse 3							0.0304956	0.00702828

## Sheet: ED Fig. 8i
	sgNTC	sgBdh1 #1	sgNTC	sgOxct1 #1	sgNTC	sgAacs #1	sgNTC	sgOxct1/Aacs
Mouse 1	0.009276	0.011616
Mouse 2	0.032194	0.033219
Mouse 3	0.038641	0.03414
Mouse 1			0.011759	0.013103
Mouse 2			0.03738	0.032222
Mouse 3			0.035724	0.035669
Mouse 1					0.009905	0.011742
Mouse 2					0.042634	0.034567
Mouse 3					0.043327	0.039293
Mouse 1							0.017253	0.006662
Mouse 2							0.015261	0.005898
Mouse 3							0.012516	0.006421

## Sheet: ED Fig. 8j
	sgNTC	sgBdh1 #1	sgNTC	sgOxct1 #1	sgNTC	sgAacs #1	sgNTC	sgOxct1/Aacs
Mouse 1	0.029717	0.032376
Mouse 2	0.024987	0.039017
Mouse 3	0.034249	0.047908
Mouse 1			0.037376	0.038339
Mouse 2			0.035931	0.044996
Mouse 3			0.029592	0.049089
Mouse 1					0.036988	0.024929
Mouse 2					0.040451	0.027736
Mouse 3					0.033885	0.024633
Mouse 1							0.032296	0.017675
Mouse 2							0.030513	0.014
Mouse 3							0.027994	0.010099
