# Supplementary material for: An alternative route for β-hydroxybutyrate metabolism supports cytosolic acetyl-CoA synthesis in cancer cells
Source: Nat Metab. 2025 Sep 8;7(10):2033–44. doi: 10.1038/s42255-025-01366-y (PMC12552118; doi:10.1038/s42255-025-01366-y)
Supplement: Supplementary file 16 — Statistical source data for Extended Data Fig. 9. [file 42255_2025_1366_MOESM16_ESM.xlsx]

## Sheet: ED Fig. 9a
Subcutaneous TIF	Orthotopic TIF
0.0315711	0.2792
0.109654	0.269578
0.0297669
0.195876
0.362726
0.0702752

## Sheet: ED Fig. 9b
	Subcutaneous TIF					Orthotopic TIF
16:0	1087.74	882.011	635.323	1160.96	742.352	1133.62
18:0	570.586	597.142	327.63	684.585	406.948	693.274
16:1(n-7)	100.421	169.61	121.358	139.691	56.6723	29.8721	43.8162
18:1(n-9)	587.778	749.07	538.273	655.015	238.418	402.019	377.067
18:2(n-6)	850.13	861.904	803.291	908.44	431.812	740.406	1062.89
18:3(n-6)	8.8563	13.6823	9.42357	13.6661	5.80229	5.25937	16.2639
20:3(n-6)	35.381	75.0691	43.637	65.2784	21.3595	27.839	62.8158
20:4(n-6)	801.68	1024.99	658.015	991.513	354.405	618.402	829.656
18:3(n-3)	11.5737	16.598	17.226	17.1537	8.76444	8.60983	21.0832
20:5(n-3)	17.8506	25.3647	19.4559	26.9628	13.9089	18.1401	46.3937
22:6(n-3)	99.9684	189.418	136.265	210.352	62.283	163.002	189.069

## Sheet: ED Fig. 9c
sgNTC
Days	Control						CR
0	22.8	22.7	26.1	23.8	22.7	22.7	25.9	23.1	27.3	22.3	24.1	26.5
4	23.8	23.9	27	24.3	22.9	23.4	23.8	22.2	24.2	20.8	24.1	25
11	23.9	24	27.6	24	24	24	22.8	21.6	22.7	20.2	23	24.3
14	24.1	24.6	28.3	24.7	25.1	24.7	20.8	21.2	21.3	19	21.4	23.1
sgBdh1 #1
Days	Control						CR
0	26.3	23.9	25.6	24.5	22.1	21.6	24.5	24.1	25.4	25.3	24.8	22.8
4	26	24.9	26.1	24.8	22	23.7	23.2	22.5	23	22.5	23.3	22.1
11	25.5	24.9	26	24.5	23	23.6	23.3	21.8	21.8	21.6	22.9	22
14	26.7	25.2	26.7	25.6	24	23.8	23	20.9	20.8	19.8	22.6	21.9
sgOxct1 #1
Days	Control					CR
0	23.3	25.8	25	24	25.8	24.3	23.8	23.2	26.5	26.1
4	23.9	26.9	25	25	26.3	22.5	21.8	21.8	24.5	24.3
11	24.5	26.6	25.4	25.6	26.2	21.6	21.7	21.2	23.2	24
14	26.3	26.7	26.2	26.6	26.7	20.9	21.6	20.3	21.8	23.2
sgAacs #1
Days	Control						CR
0	25.6	27	22.3	23.5	24.8	26.2	22.2	22.3	25.5	22.2	25.8	28.6
4	26.7	29.4	23.8	25.3	25.7	28.1	21.3	21.6	24.7	20.7	23.3	28.2
7	27.6	32.2	24.7	26.6	27	30.9	23.5	22.3	25.3	20	23.2	26.4

## Sheet: ED Fig. 9d
sgNTC
Days	Control			CR
0	27.2	26.9	25.5	26.6	25.2	26.1	27.7
5	28.3	27.7	25.1	23.4	23.2	22.7	24.3
7	28	27.9	25.7	22.8	29.3	22.7	24
11	29.1	28	25.3	21.5	22.7	23.2	23.4
14	28.6	25.1	24.2	19.9	21.6	21.2	22.1
18	25.7	28.2	23.9	19.1	21.4	20.8	21.7
sgOxct1/Aacs
Days	Control				CR
0	25.4	27.3	24.9	26.9	24.8	26.4	23.9	24.7
3	25.7	27.7	24.7	26.8	24.1	24.3	23.8	22.9
8	26.3	27.7	24.8	23.9	21.9	22.6	22.2	24.3
10	26.7	27.1	25.6	25.1	21.7	22	22.6	23.9
14	27.6	25.8	23.4	25.3	21.8	21.4	22	23.6
17	26.2	25.4	24	22.9	20.9	20.2	22	25.2

## Sheet: ED Fig. 9e
Control	CR
8.00457	6.27139
7.92204	2.41763
7.5887	2.72652
8.1504	7.56306
8.46851	5.87556

## Sheet: ED Fig. 9f
Control	CR
0.153717	0.432784
1.41785	0.000110775
0.243172	2.86466
0.496247	0.515241
0.449202	0.0342616
0.107426

## Sheet: ED Fig. 9g
	Control						CR
16:0	2143.87	1217.48	2926.9	1890.69	2209.6	2123.34	1826.89	1173.48	1154.88	1777.88	1673.15
18:0	1035.35	583.571	1355.74	1083.77	1072.03	1204.84	1077.51	118.983	598.502	965.377	992.098
16:1(n-7)	247.861	174.93	263.668	245.45	366.875	195.88	107.006	21.1945	83.3496	103.856	96.325
18:1(n-9)	971.136	516.33	1165.27	958.565	1196.32	929.739	822.495	218.088	653.091	702.321	817.597
18:2(n-6)	1549.25	811.998	1932.17	1388.84	1516.13	1495.41	1631.58	1082.75	1077.66	1694.97	1575.63
18:3(n-6)	45.3285	14.4412	30.2532	31.1122	29.2427	34.1295	27.425	10.3287	17.2079	17.6471	23.8175
20:3(n-6)	170.985	28.9546	89.8954	134.033	122.106	103.136	62.3419	17.2452	25.3205	35.914	56.6862
20:4(n-6)	1012.12	633.558	1090.03	1028.18	950.638	1159.76	830.332	133.295	613.937	530.025	834.609
18:3(n-3)	54.3952	22.0317	41.832	38.8569	63.1177	37.9926	73.7735	22.8285	34.7072	70.5157	89.7716
20:5(n-3)	67.6557	23.4801	43.2765	62.0354	56.9411	45.5939	43.1026	24.2068	29.9654	32.85	39.556
22:6(n-3)	459.204	198.79	261.72	438.531	387.424	385.938	364.47	57.0327	270.052	169.498	286.642
